# Supplementary material for: Novel role of HIV-1 Nef in regulating the ubiquitination of cellular proteins
Source: Front Cell Infect Microbiol. 2023 Mar 8;13:1106591. doi: 10.3389/fcimb.2023.1106591 (PMC10031067; doi:10.3389/fcimb.2023.1106591)
Supplement: Supplementary file 1 [file Table_1.xls]

## Sheet: Sheet1
CPFP Simple Protein Overview
Submission: SUB6291 - SVJ-1758-External UNTHSC-Park-Human
Search: MSS7164 - SVJ-1758-External UNTHSC-Park-Human (Meta)
Key to Groups
Group	Data Files	Control?
Group UC	LUM1_S07525	CONTROL
Group UN	LUM1_S07526
Results
									SPECTRAL COUNTS		SPECTRAL INDEX (MIC SIn)		RATIO
Protein	Description	Length (AA)	mw (Da)	Indistinguishable Proteins	PSMs	Peptide Seqs	% Coverage	Modifications Observed	UC	UN	UC	UN	UN/UC
P04264	K2C1_HUMAN Keratin, type II cytoskeletal 1 OS=Homo sapiens GN=KRT1 PE=1 SV=6	644	66179.1		250	59	64.9	Carbamidomethyl (C),Gln->pyro-Glu (N-term Q),Oxidation (M)	62	59.5	1.299e-05	1.266e-05	0.974596
P35527	K1C9_HUMAN Keratin, type I cytoskeletal 9 OS=Homo sapiens GN=KRT9 PE=1 SV=3	623	62206.9		204	42	86.4	Gln->pyro-Glu (N-term Q),Oxidation (M)	82.4	114.15	1.679e-05	1.798e-05	1.07088
P13639	EF2_HUMAN Elongation factor 2 OS=Homo sapiens GN=EEF2 PE=1 SV=4	858	95529.1		187	53	64	Carbamidomethyl (C),Carbamidomethyl (C) + Ammonia-loss (N-term C),Gln->pyro-Glu (N-term Q),Oxidation (M)	86	96	1.935e-05	1.827e-05	0.944186
P35579	MYH9_HUMAN Myosin-9 OS=Homo sapiens GN=MYH9 PE=1 SV=4	1960	226968		174	107	56.3	Acetyl (Protein N-term),Carbamidomethyl (C),Gln->pyro-Glu (N-term Q),Oxidation (M)	68.87	100.87	1.894e-06	3.148e-06	1.66209
Q07954	LRP1_HUMAN Prolow-density lipoprotein receptor-related protein 1 OS=Homo sapiens GN=LRP1 PE=1 SV=2	4544	505627		158	87	29.4	Carbamidomethyl (C),Carbamidomethyl (C) + Ammonia-loss (N-term C),Oxidation (M)	79.96	69.95	1.415e-06	8.747e-07	0.618163
P13645	K1C10_HUMAN Keratin, type I cytoskeletal 10 OS=Homo sapiens GN=KRT10 PE=1 SV=6	584	58953.8		153	48	65.4	Carbamidomethyl (C),Gln->pyro-Glu (N-term Q),Oxidation (M)	87.92	54.94	3.457e-05	1.708e-05	0.49407
P38646	GRP75_HUMAN Stress-70 protein, mitochondrial OS=Homo sapiens GN=HSPA9 PE=1 SV=2	679	73832.9		148	51	69.7	Carbamidomethyl (C),Gln->pyro-Glu (N-term Q),Oxidation (M)	71.91	66.91	1.136e-05	9.578e-06	0.843134
CONT_K22E_HUMAN	Possible Contaminant K22E_HUMAN	645	66005.5		147	63	88.5	Acetyl (Protein N-term),Carbamidomethyl (C),Oxidation (M)	44	28	1.56e-05	8.505e-06	0.545192
P06733	ENOA_HUMAN Alpha-enolase OS=Homo sapiens GN=ENO1 PE=1 SV=2	434	47265.4		147	37	79.7	Carbamidomethyl (C),Oxidation (M)	65.74	68.69	2.17e-05	2.037e-05	0.93871
P35908	K22E_HUMAN Keratin, type II cytoskeletal 2 epidermal OS=Homo sapiens GN=KRT2 PE=1 SV=2	639	65573.3		142	63	88.4	Acetyl (Protein N-term),Carbamidomethyl (C),Oxidation (M)	40	27	1.517e-05	8.506e-06	0.560712
P08107	HSP71_HUMAN Heat shock 70 kDa protein 1A/1B OS=Homo sapiens GN=HSPA1A PE=1 SV=5	641	70189.1		141	49	70.5	Carbamidomethyl (C),Carbamidomethyl (C) + Ammonia-loss (N-term C),Oxidation (M)	58.85	63.68	1.603e-05	1.414e-05	0.882096
Q13263	TIF1B_HUMAN Transcription intermediary factor 1-beta OS=Homo sapiens GN=TRIM28 PE=1 SV=5	835	88727.6		125	40	70.1	Acetyl (Protein N-term),Carbamidomethyl (C),Gln->pyro-Glu (N-term Q),Oxidation (M)	58.62	63.62	8.109e-06	8.464e-06	1.04378
Q00610	CLH1_HUMAN Clathrin heavy chain 1 OS=Homo sapiens GN=CLTC PE=1 SV=5	1675	188257	Q00610-2;	123	58	45.4	Acetyl (Protein N-term),Carbamidomethyl (C),Gln->pyro-Glu (N-term Q),Oxidation (M)	58.82	54.22	4.016e-06	3.492e-06	0.869522
P21333	FLNA_HUMAN Filamin-A OS=Homo sapiens GN=FLNA PE=1 SV=4	2647	280618	P21333-2;	119	70	44.6	Carbamidomethyl (C),Oxidation (M)	62.73	53.7	1.605e-06	1.662e-06	1.03551
P68104	EF1A1_HUMAN Elongation factor 1-alpha 1 OS=Homo sapiens GN=EEF1A1 PE=1 SV=1	462	50235.2		118	33	74.5	Carbamidomethyl (C),Gln->pyro-Glu (N-term Q),Glu->pyro-Glu (N-term E),Oxidation (M)	47.98	62.98	1.554e-05	1.871e-05	1.20399
CONT_ALBU_BOVIN	Possible Contaminant ALBU_BOVIN	607	69428.5		116	48	77.6	Carbamidomethyl (C),Carbamidomethyl (C) + Ammonia-loss (N-term C),Gln->pyro-Glu (N-term Q),Oxidation (M)	50	59	1.422e-05	1.578e-05	1.1097
P11142	HSP7C_HUMAN Heat shock cognate 71 kDa protein OS=Homo sapiens GN=HSPA8 PE=1 SV=1	646	71034.3		114	45	68	Carbamidomethyl (C),Gln->pyro-Glu (N-term Q),Oxidation (M)	51.11	43.3	1.349e-05	9.377e-06	0.695107
P60709	ACTB_HUMAN Actin, cytoplasmic 1 OS=Homo sapiens GN=ACTB PE=1 SV=1	375	41817.8		114	26	74.9	Acetyl (Protein N-term),Carbamidomethyl (C),Carbamidomethyl (C) + Ammonia-loss (N-term C),Gln->pyro-Glu (N-term Q),Glu->pyro-Glu (N-term E),Oxidation (M)	46.94	60.65	2.328e-05	2.133e-05	0.916237
P11021	GRP78_HUMAN 78 kDa glucose-regulated protein OS=Homo sapiens GN=HSPA5 PE=1 SV=2	654	72468.5		112	45	59.8	Oxidation (M)	48	58	1.112e-05	1.145e-05	1.02968
Q04721	NOTC2_HUMAN Neurogenic locus notch homolog protein 2 OS=Homo sapiens GN=NOTCH2 PE=1 SV=3	2471	265964		104	36	22.6	Carbamidomethyl (C),Carbamidomethyl (C) + Ammonia-loss (N-term C),Gln->pyro-Glu (N-term Q),Oxidation (M)	48	47	1.57e-06	1.906e-06	1.21401
Q86YZ3	HORN_HUMAN Hornerin OS=Homo sapiens GN=HRNR PE=1 SV=2	2850	283074		101	41	48.1	Carbamidomethyl (C),Gln->pyro-Glu (N-term Q)	49	49	3.883e-07	3.444e-07	0.886943
O00468-6	AGRIN_HUMAN Isoform 6 of Agrin OS=Homo sapiens GN=AGRN	2045	217205	O00468-7;	101	48	39.1	Carbamidomethyl (C),Carbamidomethyl (C) + Ammonia-loss (N-term C),Gln->pyro-Glu (N-term Q),Oxidation (M)	51.5	47.55	1.562e-06	1.173e-06	0.75096
P62937	PPIA_HUMAN Peptidyl-prolyl cis-trans isomerase A OS=Homo sapiens GN=PPIA PE=1 SV=2	165	18036.9		97	14	75.2	Acetyl (Protein N-term),Carbamidomethyl (C),Oxidation (M)	44.46	47.44	6.803e-05	5.592e-05	0.82199
P04406	G3P_HUMAN Glyceraldehyde-3-phosphate dehydrogenase OS=Homo sapiens GN=GAPDH PE=1 SV=3	335	36120.4		89	20	74	Carbamidomethyl (C),Oxidation (M)	41.6	41.62	2.83e-05	1.567e-05	0.55371
P28799	GRN_HUMAN Granulins OS=Homo sapiens GN=GRN PE=1 SV=2	593	63661.9		81	26	69	Carbamidomethyl (C),Carbamidomethyl (C) + Ammonia-loss (N-term C),Gln->pyro-Glu (N-term Q),Oxidation (M)	35.45	40.42	5.34e-06	6.221e-06	1.16498
Q00839	HNRPU_HUMAN Heterogeneous nuclear ribonucleoprotein U OS=Homo sapiens GN=HNRNPU PE=1 SV=6	825	90762.1		81	38	48	Carbamidomethyl (C),Oxidation (M)	21.61	19.43	2.589e-06	1.972e-06	0.761684
P63244	GBLP_HUMAN Guanine nucleotide-binding protein subunit beta-2-like 1 OS=Homo sapiens GN=GNB2L1 PE=1 SV=3	317	35144.6		80	23	83.9	Acetyl (Protein N-term),Carbamidomethyl (C),Oxidation (M)	31.66	40.31	2.576e-05	2e-05	0.776398
P07814	SYEP_HUMAN Bifunctional glutamate/proline--tRNA ligase OS=Homo sapiens GN=EPRS PE=1 SV=5	1512	170933		78	41	36.4	Carbamidomethyl (C),Gln->pyro-Glu (N-term Q),Oxidation (M)	43	34	2.098e-06	1.425e-06	0.679218
Q96GX9	MTNB_HUMAN Methylthioribulose-1-phosphate dehydratase OS=Homo sapiens GN=APIP PE=1 SV=1	242	27179.3		77	21	88.4	Carbamidomethyl (C),Carbamidomethyl (C) + Ammonia-loss (N-term C),Gln->pyro-Glu (N-term Q),Oxidation (M)	35.72	36.71	2.081e-05	2.405e-05	1.15569
Q9UM47	NOTC3_HUMAN Neurogenic locus notch homolog protein 3 OS=Homo sapiens GN=NOTCH3 PE=1 SV=2	2321	244153		76	32	22.9	Carbamidomethyl (C),Carbamidomethyl (C) + Ammonia-loss (N-term C),Gln->pyro-Glu (N-term Q),Oxidation (M)	37	39	7.777e-07	8.619e-07	1.10827
Q8NEZ5	FBX22_HUMAN F-box only protein 22 OS=Homo sapiens GN=FBXO22 PE=1 SV=1	403	44587.8		76	20	53.1	Acetyl (Protein N-term),Carbamidomethyl (C),Oxidation (M)	39.77	32.79	1.706e-05	1.53e-05	0.896835
P15924	DESP_HUMAN Desmoplakin OS=Homo sapiens GN=DSP PE=1 SV=3	2871	332415		72	40	19.3	Carbamidomethyl (C),Carbamidomethyl (C) + Ammonia-loss (N-term C),Gln->pyro-Glu (N-term Q),Oxidation (M)	38	33	8.19e-07	6.439e-07	0.786203
F8W6L6	F8W6L6_HUMAN Myosin-10 OS=Homo sapiens GN=MYH10 PE=2 SV=1	1992	232979	P35580;P35580-2;P35580-3;P35580-4;	71	61	39.7	Carbamidomethyl (C),Gln->pyro-Glu (N-term Q),Oxidation (M)	25.98	43.96	6.064e-07	1.162e-06	1.91623
P49327	FAS_HUMAN Fatty acid synthase OS=Homo sapiens GN=FASN PE=1 SV=3	2511	273993		69	41	23.2	Acetyl (Protein N-term),Carbamidomethyl (C),Oxidation (M)	40	29	1.011e-06	6.397e-07	0.63274
P49411	EFTU_HUMAN Elongation factor Tu, mitochondrial OS=Homo sapiens GN=TUFM PE=1 SV=2	452	49636.3		69	26	70.1	Carbamidomethyl (C),Gln->pyro-Glu (N-term Q),Oxidation (M)	35	33	6.909e-06	6.381e-06	0.923578
P60981	DEST_HUMAN Destrin OS=Homo sapiens GN=DSTN PE=1 SV=3	165	18529.5		69	26	86.1	Acetyl (Protein N-term),Carbamidomethyl (C),Carbamidomethyl (C) + Ammonia-loss (N-term C),Oxidation (M)	29.75	30.77	4.863e-05	8.864e-05	1.82274
I3L397	I3L397_HUMAN Eukaryotic translation initiation factor 5A-1 (Fragment) OS=Homo sapiens GN=EIF5A PE=2 SV=1	147	16857.4	I3L504;P63241;	68	15	76.2	Acetyl (Protein N-term),Carbamidomethyl (C),Oxidation (M)	30.52	32.49	3.333e-05	2.475e-05	0.742574
P08670	VIME_HUMAN Vimentin OS=Homo sapiens GN=VIM PE=1 SV=4	466	53745.2		68	33	70.4	Carbamidomethyl (C),Gln->pyro-Glu (N-term Q),Oxidation (M)	34.81	32.81	7.25e-06	6.94e-06	0.957241
O94813	SLIT2_HUMAN Slit homolog 2 protein OS=Homo sapiens GN=SLIT2 PE=1 SV=1	1529	169233	O94813-2;O94813-3;	65	32	30.4	Carbamidomethyl (C),Oxidation (M)	31.99	31.99	1.12e-06	1.02e-06	0.910714
P09874	PARP1_HUMAN Poly [ADP-ribose] polymerase 1 OS=Homo sapiens GN=PARP1 PE=1 SV=4	1014	113301		65	36	43.4	Acetyl (Protein N-term),Carbamidomethyl (C),Oxidation (M)	31	33	2.07e-06	2.465e-06	1.19082
P10809	CH60_HUMAN 60 kDa heat shock protein, mitochondrial OS=Homo sapiens GN=HSPD1 PE=1 SV=2	573	61178.5		65	29	64.2	Carbamidomethyl (C),Oxidation (M)	31.86	31.83	5.209e-06	5.78e-06	1.10962
Q9UGI8	TES_HUMAN Testin OS=Homo sapiens GN=TES PE=1 SV=1	421	48090		65	24	59.4	Acetyl (Protein N-term),Carbamidomethyl (C),Carbamidomethyl (C) + Ammonia-loss (N-term C),Gln->pyro-Glu (N-term Q),Oxidation (M)	31.81	31.81	5.82e-06	6.482e-06	1.11375
P22102	PUR2_HUMAN Trifunctional purine biosynthetic protein adenosine-3 OS=Homo sapiens GN=GART PE=1 SV=1	1010	107987		64	35	49.6	Carbamidomethyl (C),Oxidation (M)	27.77	33.76	3.346e-06	3.196e-06	0.95517
P00558	PGK1_HUMAN Phosphoglycerate kinase 1 OS=Homo sapiens GN=PGK1 PE=1 SV=3	417	44694.2		63	32	79.9	Carbamidomethyl (C),Oxidation (M)	30.79	29.85	9.067e-06	7.45e-06	0.821661
Q99615	DNJC7_HUMAN DnaJ homolog subfamily C member 7 OS=Homo sapiens GN=DNAJC7 PE=1 SV=2	494	56548.8		63	30	65.8	Acetyl (Protein N-term),Carbamidomethyl (C),Carbamidomethyl (C) + Ammonia-loss (N-term C),Oxidation (M)	31.47	30.47	5.607e-06	5.232e-06	0.933119
E9PAL9	E9PAL9_HUMAN 5'-nucleotidase domain-containing protein 2 OS=Homo sapiens GN=NT5DC2 PE=2 SV=1	557	64265.4		62	25	55.8	Carbamidomethyl (C),Gln->pyro-Glu (N-term Q),Oxidation (M)	32.39	28.49	6.506e-06	5.45e-06	0.837688
P11047	LAMC1_HUMAN Laminin subunit gamma-1 OS=Homo sapiens GN=LAMC1 PE=1 SV=3	1609	177957		62	36	35	Carbamidomethyl (C),Carbamidomethyl (C) + Ammonia-loss (N-term C),Oxidation (M)	35	26	9.663e-07	5.084e-07	0.526131
P13797	PLST_HUMAN Plastin-3 OS=Homo sapiens GN=PLS3 PE=1 SV=4	630	70946.3		62	35	61.1	Acetyl (Protein N-term),Carbamidomethyl (C),Gln->pyro-Glu (N-term Q),Oxidation (M)	33.44	26.51	5.329e-06	5.013e-06	0.940702
P78371	TCPB_HUMAN T-complex protein 1 subunit beta OS=Homo sapiens GN=CCT2 PE=1 SV=4	535	57596.2		62	28	67.5	Carbamidomethyl (C),Oxidation (M)	28.76	28.74	4.979e-06	5.929e-06	1.1908
CONT_PRDX1_HUMAN	Possible Contaminant PRDX1_HUMAN	199	22150.3	Q06830;	61	21	76.9	Carbamidomethyl (C),Gln->pyro-Glu (N-term Q),Oxidation (M)	28	30.5	2.868e-05	2.908e-05	1.01395
P29401	TKT_HUMAN Transketolase OS=Homo sapiens GN=TKT PE=1 SV=3	623	68950.2	P29401-2;	61	25	53.8	Acetyl (Protein N-term),Carbamidomethyl (C),Gln->pyro-Glu (N-term Q),Oxidation (M)	29.87	28.87	5.673e-06	5.643e-06	0.994712
P08238	HS90B_HUMAN Heat shock protein HSP 90-beta OS=Homo sapiens GN=HSP90AB1 PE=1 SV=4	724	83428.2		61	42	57.5	Carbamidomethyl (C),Carbamidomethyl (C) + Ammonia-loss (N-term C),Oxidation (M)	27.5	22	4.319e-06	3.713e-06	0.85969
P98155-2	VLDLR_HUMAN Isoform Short of Very low-density lipoprotein receptor OS=Homo sapiens GN=VLDLR	845	93573.3		61	32	44.3	Carbamidomethyl (C),Carbamidomethyl (C) + Ammonia-loss (N-term C),Oxidation (M)	34.98	25.98	3.187e-06	1.754e-06	0.550361
Q92945	FUBP2_HUMAN Far upstream element-binding protein 2 OS=Homo sapiens GN=KHSRP PE=1 SV=4	711	73268.1		60	28	59.2	Acetyl (Protein N-term),Gln->pyro-Glu (N-term Q),Oxidation (M)	27.9	30.89	2.937e-06	3.211e-06	1.09329
P19338	NUCL_HUMAN Nucleolin OS=Homo sapiens GN=NCL PE=1 SV=3	710	76766.5		60	29	43.5	Carbamidomethyl (C),Oxidation (M)	28.99	28.99	9.575e-06	8.033e-06	0.838956
P13647	K2C5_HUMAN Keratin, type II cytoskeletal 5 OS=Homo sapiens GN=KRT5 PE=1 SV=3	590	62502.1		59	42	55.6	Carbamidomethyl (C),Gln->pyro-Glu (N-term Q),Oxidation (M)	29.88	24.88	6.474e-06	4.033e-06	0.622953
P50991	TCPD_HUMAN T-complex protein 1 subunit delta OS=Homo sapiens GN=CCT4 PE=1 SV=4	539	58031.8		58	25	61.8	Carbamidomethyl (C),Gln->pyro-Glu (N-term Q),Oxidation (M)	27.78	28.78	7.75e-06	5.151e-06	0.664645
P04075	ALDOA_HUMAN Fructose-bisphosphate aldolase A OS=Homo sapiens GN=ALDOA PE=1 SV=2	364	39503.4		57	25	81.9	Carbamidomethyl (C),Gln->pyro-Glu (N-term Q),Oxidation (M)	26.26	26.26	9.246e-06	7.462e-06	0.807052
P17987	TCPA_HUMAN T-complex protein 1 subunit alpha OS=Homo sapiens GN=TCP1 PE=1 SV=1	556	60467.7		57	27	57.7	Acetyl (Protein N-term),Carbamidomethyl (C),Oxidation (M)	30.54	24.6	6.464e-06	5.062e-06	0.783106
P26641	EF1G_HUMAN Elongation factor 1-gamma OS=Homo sapiens GN=EEF1G PE=1 SV=3	437	50213.2		56	21	41.9	Acetyl (Protein N-term),Carbamidomethyl (C),Gln->pyro-Glu (N-term Q),Oxidation (M)	28	28	7.04e-06	5.655e-06	0.803267
P53396	ACLY_HUMAN ATP-citrate synthase OS=Homo sapiens GN=ACLY PE=1 SV=3	1101	120020	P53396-2;	56	28	33	Carbamidomethyl (C),Oxidation (M)	28.98	25.97	1.622e-06	1.56e-06	0.961776
P55060	XPO2_HUMAN Exportin-2 OS=Homo sapiens GN=CSE1L PE=1 SV=3	971	107979	P55060-3;	54	26	32.1	Acetyl (Protein N-term),Carbamidomethyl (C),Oxidation (M)	27.72	24.75	2.098e-06	1.717e-06	0.818398
P14868	SYDC_HUMAN Aspartate--tRNA ligase, cytoplasmic OS=Homo sapiens GN=DARS PE=1 SV=2	501	57244.1		53	23	55.1	Carbamidomethyl (C),Gln->pyro-Glu (N-term Q),Oxidation (M)	27.78	24.82	5.63e-06	5.145e-06	0.913854
G5EA52	G5EA52_HUMAN Protein disulfide isomerase family A, member 3, isoform CRA_b OS=Homo sapiens GN=PDIA3 PE=2 SV=1	485	56890.8	P30101;	50	24	54.4	Carbamidomethyl (C),Oxidation (M)	22.5	22.5	4.134e-06	4.066e-06	0.983551
CONT_TRFL_HUMAN	Possible Contaminant TRFL_HUMAN	710	73312.4	E7ER44;P02788;P02788-2;	50	26	47	Carbamidomethyl (C),Carbamidomethyl (C) + Ammonia-loss (N-term C),Oxidation (M)	22.95	25.94	2.335e-06	2.444e-06	1.04668
P07355	ANXA2_HUMAN Annexin A2 OS=Homo sapiens GN=ANXA2 PE=1 SV=2	339	40475.8	P07355-2;	49	23	64	Carbamidomethyl (C),Oxidation (M)	22.16	25.08	7.165e-06	7.859e-06	1.09686
Q9HB71	CYBP_HUMAN Calcyclin-binding protein OS=Homo sapiens GN=CACYBP PE=1 SV=2	228	26247.7		49	22	80.3	Acetyl (Protein N-term),Carbamidomethyl (C),Oxidation (M)	21	27	1.601e-05	1.223e-05	0.763898
P49368	TCPG_HUMAN T-complex protein 1 subunit gamma OS=Homo sapiens GN=CCT3 PE=1 SV=4	545	60657.4		48	28	53.2	Acetyl (Protein N-term),Carbamidomethyl (C),Oxidation (M)	23.62	23.65	4.614e-06	4.023e-06	0.871912
F5H2F4	F5H2F4_HUMAN C-1-tetrahydrofolate synthase, cytoplasmic OS=Homo sapiens GN=MTHFD1 PE=2 SV=1	1020	101765	P11586;	48	29	40.6	Carbamidomethyl (C),Gln->pyro-Glu (N-term Q),Oxidation (M)	25	23	2.663e-06	2.067e-06	0.776192
Q8IWB7	WDFY1_HUMAN WD repeat and FYVE domain-containing protein 1 OS=Homo sapiens GN=WDFY1 PE=1 SV=1	410	46401.4		48	23	68.5	Acetyl (Protein N-term),Carbamidomethyl (C),Carbamidomethyl (C) + Ammonia-loss (N-term C),Oxidation (M)	21	23	5.479e-06	6.123e-06	1.11754
P07900	HS90A_HUMAN Heat shock protein HSP 90-alpha OS=Homo sapiens GN=HSP90AA1 PE=1 SV=5	732	98351.6	P07900-2;	48	41	58.2	Carbamidomethyl (C),Carbamidomethyl (C) + Ammonia-loss (N-term C),Oxidation (M)	25.93	20.99	2.657e-06	1.746e-06	0.657132
P14618-2	KPYM_HUMAN Isoform M1 of Pyruvate kinase PKM OS=Homo sapiens GN=PKM	531	58169		48	35	65.3	Carbamidomethyl (C),Oxidation (M)	10.49	12	3.707e-06	4.728e-06	1.27542
P01621	KV303_HUMAN Ig kappa chain V-III region NG9 (Fragment) OS=Homo sapiens PE=1 SV=1	100	10740.3		47	2	25		19	27	1.223e-05	2.366e-05	1.93459
P48643	TCPE_HUMAN T-complex protein 1 subunit epsilon OS=Homo sapiens GN=CCT5 PE=1 SV=1	541	59794.9		47	26	52.3	Acetyl (Protein N-term),Carbamidomethyl (C),Gln->pyro-Glu (N-term Q),Oxidation (M)	25.74	19.81	3.664e-06	2.714e-06	0.740721
Q16527	CSRP2_HUMAN Cysteine and glycine-rich protein 2 OS=Homo sapiens GN=CSRP2 PE=1 SV=3	193	20993.9		47	13	66.8	Carbamidomethyl (C),Carbamidomethyl (C) + Ammonia-loss (N-term C),Oxidation (M)	22.82	23.8	1.352e-05	1.358e-05	1.00444
P18065	IBP2_HUMAN Insulin-like growth factor-binding protein 2 OS=Homo sapiens GN=IGFBP2 PE=1 SV=2	325	34881.2		47	17	69.8	Carbamidomethyl (C),Carbamidomethyl (C) + Ammonia-loss (N-term C),Glu->pyro-Glu (N-term E),Oxidation (M)	21.96	23.96	6.173e-06	5.012e-06	0.811923
Q16531	DDB1_HUMAN DNA damage-binding protein 1 OS=Homo sapiens GN=DDB1 PE=1 SV=1	1140	127212		46	26	32.1	Carbamidomethyl (C),Oxidation (M)	23.64	21.67	1.7e-06	1.561e-06	0.918235
P11940	PABP1_HUMAN Polyadenylate-binding protein 1 OS=Homo sapiens GN=PABPC1 PE=1 SV=2	636	70806		46	23	45.4	Carbamidomethyl (C),Oxidation (M)	22.2	22.22	3.485e-06	3.419e-06	0.981062
Q9C0B0	UNK_HUMAN RING finger protein unkempt homolog OS=Homo sapiens GN=UNK PE=1 SV=2	810	88262.9		46	26	49.3	Carbamidomethyl (C),Gln->pyro-Glu (N-term Q),Oxidation (M)	20	25.5	1.606e-06	1.991e-06	1.23973
E5RJR5	E5RJR5_HUMAN S-phase kinase-associated protein 1 OS=Homo sapiens GN=SKP1 PE=2 SV=1	163	18682.3	P63208;	45	18	77.3	Carbamidomethyl (C),Oxidation (M)	20.36	23.37	8.642e-06	9.952e-06	1.15159
Q15181	IPYR_HUMAN Inorganic pyrophosphatase OS=Homo sapiens GN=PPA1 PE=1 SV=2	289	32711.2		45	18	62.6	Carbamidomethyl (C),Oxidation (M)	21.96	19.96	8.997e-06	8.279e-06	0.920196
P54136	SYRC_HUMAN Arginine--tRNA ligase, cytoplasmic OS=Homo sapiens GN=RARS PE=1 SV=2	660	75511		45	22	41.8	Acetyl (Protein N-term),Carbamidomethyl (C),Oxidation (M)	23.79	18.85	3.14e-06	2.215e-06	0.705414
P62633-3	CNBP_HUMAN Isoform 3 of Cellular nucleic acid-binding protein OS=Homo sapiens GN=CNBP	167	18436.1		45	21	80.8	Acetyl (Protein N-term),Carbamidomethyl (C),Carbamidomethyl (C) + Ammonia-loss (N-term C),Glu->pyro-Glu (N-term E)	13.86	19.81	6.588e-06	4.191e-06	0.636157
A2A274	A2A274_HUMAN Aconitate hydratase, mitochondrial OS=Homo sapiens GN=ACO2 PE=2 SV=1	805	85588	Q99798;	44	22	41.2	Carbamidomethyl (C),Carbamidomethyl (C) + Ammonia-loss (N-term C),Oxidation (M)	23	20	2.242e-06	2.174e-06	0.96967
P49915	GUAA_HUMAN GMP synthase [glutamine-hydrolyzing] OS=Homo sapiens GN=GMPS PE=1 SV=1	693	76865.1		44	29	56	Carbamidomethyl (C),Gln->pyro-Glu (N-term Q),Oxidation (M)	23	21	2.514e-06	1.963e-06	0.780827
J3KNW4	J3KNW4_HUMAN Four and a half LIM domains protein 2 OS=Homo sapiens GN=FHL2 PE=2 SV=1	389	32242.7	Q14192;	43	22	79.9	Carbamidomethyl (C),Carbamidomethyl (C) + Ammonia-loss (N-term C),Gln->pyro-Glu (N-term Q),Oxidation (M)	19	24	4.944e-06	3.79e-06	0.766586
Q15365	PCBP1_HUMAN Poly(rC)-binding protein 1 OS=Homo sapiens GN=PCBP1 PE=1 SV=2	356	37564		43	18	89.3	Acetyl (Protein N-term),Carbamidomethyl (C),Carbamidomethyl (C) + Ammonia-loss (N-term C),Gln->pyro-Glu (N-term Q),Oxidation (M)	22	20	4.154e-06	4.782e-06	1.15118
Q9NSD9	SYFB_HUMAN Phenylalanine--tRNA ligase beta subunit OS=Homo sapiens GN=FARSB PE=1 SV=3	589	66235.6		43	24	45.5	Carbamidomethyl (C)	19	24	3.049e-06	2.782e-06	0.91243
P22314	UBA1_HUMAN Ubiquitin-like modifier-activating enzyme 1 OS=Homo sapiens GN=UBA1 PE=1 SV=3	1058	118081		43	23	36.1	Carbamidomethyl (C),Gln->pyro-Glu (N-term Q),Oxidation (M)	23.98	17.96	1.954e-06	1.101e-06	0.56346
CONT_TRYP_PIG	Possible Contaminant TRYP_PIG	231	24447.8		42	2	7.8		14	22	1.614e-05	0.0002144	13.2838
H7BY58	H7BY58_HUMAN Protein-L-isoaspartate O-methyltransferase OS=Homo sapiens GN=PCMT1 PE=2 SV=1	286	24717.6	J3KP72;P22061;P22061-2;	42	13	66.1	Carbamidomethyl (C),Oxidation (M)	14.98	25.97	1.22e-05	1.831e-05	1.50082
Q12841	FSTL1_HUMAN Follistatin-related protein 1 OS=Homo sapiens GN=FSTL1 PE=1 SV=1	308	35052.9		42	20	60.1	Carbamidomethyl (C),Carbamidomethyl (C) + Ammonia-loss (N-term C),Oxidation (M)	21.92	19.94	7.451e-06	5.422e-06	0.727688
P52272	HNRPM_HUMAN Heterogeneous nuclear ribonucleoprotein M OS=Homo sapiens GN=HNRNPM PE=1 SV=3	730	73770.5	P52272-2;	42	21	38.8	Carbamidomethyl (C),Oxidation (M)	21.86	19.85	1.695e-06	1.79e-06	1.05605
P46531	NOTC1_HUMAN Neurogenic locus notch homolog protein 1 OS=Homo sapiens GN=NOTCH1 PE=1 SV=4	2555	273080		42	21	14.9	Carbamidomethyl (C),Carbamidomethyl (C) + Ammonia-loss (N-term C),Oxidation (M)	18.5	18	4.222e-07	4.383e-07	1.03813
P60174	TPIS_HUMAN Triosephosphate isomerase OS=Homo sapiens GN=TPI1 PE=1 SV=3	286	26724.8	P60174-1;	42	18	83.1	Carbamidomethyl (C),Oxidation (M)	18.89	19.86	1.027e-05	1.271e-05	1.23759
Q9Y2L1	RRP44_HUMAN Exosome complex exonuclease RRP44 OS=Homo sapiens GN=DIS3 PE=1 SV=2	958	109204		42	22	35	Carbamidomethyl (C),Oxidation (M)	24.89	15.94	1.847e-06	1.365e-06	0.739036
P60842	IF4A1_HUMAN Eukaryotic initiation factor 4A-I OS=Homo sapiens GN=EIF4A1 PE=1 SV=1	406	46232.6		42	19	55.7	Carbamidomethyl (C),Oxidation (M)	17.66	20.08	3.87e-06	4.124e-06	1.06563
Q02790	FKBP4_HUMAN Peptidyl-prolyl cis-trans isomerase FKBP4 OS=Homo sapiens GN=FKBP4 PE=1 SV=3	459	51898.1		41	17	55.1	Carbamidomethyl (C),Oxidation (M)	23	17	2.736e-06	1.941e-06	0.70943
P31689	DNJA1_HUMAN DnaJ homolog subfamily A member 1 OS=Homo sapiens GN=DNAJA1 PE=1 SV=2	397	44947.5		41	17	59.2	Carbamidomethyl (C),Gln->pyro-Glu (N-term Q),Oxidation (M)	18.95	21.95	2.544e-06	2.472e-06	0.971698
Q14847	LASP1_HUMAN LIM and SH3 domain protein 1 OS=Homo sapiens GN=LASP1 PE=1 SV=2	261	29770.3		41	19	70.5	Carbamidomethyl (C),Gln->pyro-Glu (N-term Q),Oxidation (M)	20.78	18.81	8.303e-06	7.153e-06	0.861496
P50990	TCPQ_HUMAN T-complex protein 1 subunit theta OS=Homo sapiens GN=CCT8 PE=1 SV=4	548	59744.6		41	22	46.5	Carbamidomethyl (C),Oxidation (M)	16.83	23.78	3.206e-06	4.42e-06	1.37867
Q6PJ69	TRI65_HUMAN Tripartite motif-containing protein 65 OS=Homo sapiens GN=TRIM65 PE=1 SV=3	517	57460.9		41	20	54.5	Acetyl (Protein N-term),Carbamidomethyl (C)	18.93	19.92	6.998e-06	4.756e-06	0.679623
Q8WUM4	PDC6I_HUMAN Programmed cell death 6-interacting protein OS=Homo sapiens GN=PDCD6IP PE=1 SV=1	868	96963.6	Q8WUM4-2;	41	23	31.8	Acetyl (Protein N-term),Carbamidomethyl (C),Carbamidomethyl (C) + Ammonia-loss (N-term C)	21.95	18.96	1.618e-06	1.234e-06	0.76267
P08133	ANXA6_HUMAN Annexin A6 OS=Homo sapiens GN=ANXA6 PE=1 SV=3	673	76023.7		40	25	45.8	Carbamidomethyl (C),Oxidation (M)	22.6	15.68	2.524e-06	1.59e-06	0.629952
P02533	K1C14_HUMAN Keratin, type I cytoskeletal 14 OS=Homo sapiens GN=KRT14 PE=1 SV=4	472	51655.5		40	37	72.9	Carbamidomethyl (C),Gln->pyro-Glu (N-term Q),Oxidation (M)	19.49	17.49	3.323e-06	2.706e-06	0.814324
CONT_ALBU_HUMAN	Possible Contaminant ALBU_HUMAN	609	69501.6	P02768;	39	24	47.8	Carbamidomethyl (C),Carbamidomethyl (C) + Ammonia-loss (N-term C),Gln->pyro-Glu (N-term Q),Oxidation (M)	19.66	17.68	2.535e-06	1.813e-06	0.715187
O75131	CPNE3_HUMAN Copine-3 OS=Homo sapiens GN=CPNE3 PE=1 SV=1	537	60236.2		39	19	41.9	Carbamidomethyl (C),Gln->pyro-Glu (N-term Q),Oxidation (M)	17.88	18.86	3.898e-06	3.982e-06	1.02155
P36578	RL4_HUMAN 60S ribosomal protein L4 OS=Homo sapiens GN=RPL4 PE=1 SV=5	427	47793.5		39	19	40.5	Carbamidomethyl (C),Gln->pyro-Glu (N-term Q),Oxidation (M)	19.88	18.91	6.653e-06	5.238e-06	0.787314
P40926	MDHM_HUMAN Malate dehydrogenase, mitochondrial OS=Homo sapiens GN=MDH2 PE=1 SV=3	338	35570.8		39	18	60.4	Carbamidomethyl (C),Oxidation (M)	19.87	18.87	9.999e-06	1.1e-05	1.10011
O15344	TRI18_HUMAN E3 ubiquitin-protein ligase Midline-1 OS=Homo sapiens GN=MID1 PE=1 SV=1	667	75400.7		38	19	34.3	Carbamidomethyl (C),Oxidation (M)	15.88	20.83	1.825e-06	2.377e-06	1.30247
P06748	NPM_HUMAN Nucleophosmin OS=Homo sapiens GN=NPM1 PE=1 SV=2	294	32626.9		38	16	64.6	Acetyl (Protein N-term),Carbamidomethyl (C),Oxidation (M)	17.85	17.86	1.038e-05	9.8e-06	0.944123
O00148	DX39A_HUMAN ATP-dependent RNA helicase DDX39A OS=Homo sapiens GN=DDX39A PE=1 SV=2	427	49224		37	19	55.3	Acetyl (Protein N-term),Carbamidomethyl (C),Oxidation (M)	20.45	15.61	6.348e-06	5.499e-06	0.866257
Q02413	DSG1_HUMAN Desmoglein-1 OS=Homo sapiens GN=DSG1 PE=1 SV=2	1049	113982		37	17	26.4	Carbamidomethyl (C),Gln->pyro-Glu (N-term Q),Oxidation (M)	20	17	1.705e-06	1.23e-06	0.721408
Q09472	EP300_HUMAN Histone acetyltransferase p300 OS=Homo sapiens GN=EP300 PE=1 SV=2	2414	264711		37	25	21.7	Carbamidomethyl (C),Carbamidomethyl (C) + Ammonia-loss (N-term C),Oxidation (M)	14	19	1.84e-07	2.575e-07	1.39946
P00505	AATM_HUMAN Aspartate aminotransferase, mitochondrial OS=Homo sapiens GN=GOT2 PE=1 SV=3	430	47613.4		37	18	45.6	Carbamidomethyl (C),Oxidation (M)	17	17	5.315e-06	4.254e-06	0.800376
P05388	RLA0_HUMAN 60S acidic ribosomal protein P0 OS=Homo sapiens GN=RPLP0 PE=1 SV=1	317	34341.9		37	15	55.8	Carbamidomethyl (C),Carbamidomethyl (C) + Ammonia-loss (N-term C),Oxidation (M)	15.44	18.4	4.332e-06	3.963e-06	0.91482
P06744	G6PI_HUMAN Glucose-6-phosphate isomerase OS=Homo sapiens GN=GPI PE=1 SV=4	558	63269.3		37	17	47.3	Carbamidomethyl (C),Oxidation (M)	17.72	14.79	2.543e-06	2.18e-06	0.857255
Q9Y490	TLN1_HUMAN Talin-1 OS=Homo sapiens GN=TLN1 PE=1 SV=3	2541	270356		37	27	16.6	Carbamidomethyl (C),Oxidation (M)	19.99	16.99	3.812e-07	2.989e-07	0.784103
P61978	HNRPK_HUMAN Heterogeneous nuclear ribonucleoprotein K OS=Homo sapiens GN=HNRNPK PE=1 SV=1	463	47653.7	P61978-2;P61978-3;Q5T6W5;	37	16	45.6	Carbamidomethyl (C),Oxidation (M)	19.85	15.89	3.846e-06	2.772e-06	0.720749
CONT_CAS1_BOVIN	Possible Contaminant CAS1_BOVIN	214	24567.5		36	10	43	Oxidation (M)	15	19	1.491e-05	2.211e-05	1.4829
P23921	RIR1_HUMAN Ribonucleoside-diphosphate reductase large subunit OS=Homo sapiens GN=RRM1 PE=1 SV=1	792	90246.7		36	19	33.2	Carbamidomethyl (C),Oxidation (M)	17.86	16.87	1.706e-06	1.872e-06	1.0973
O43242	PSMD3_HUMAN 26S proteasome non-ATPase regulatory subunit 3 OS=Homo sapiens GN=PSMD3 PE=1 SV=2	534	61083.6		36	16	40.6	Oxidation (M)	19.98	15.98	2.261e-06	1.627e-06	0.719593
P22234	PUR6_HUMAN Multifunctional protein ADE2 OS=Homo sapiens GN=PAICS PE=1 SV=3	425	47175.2		36	19	52.5	Acetyl (Protein N-term),Carbamidomethyl (C),Carbamidomethyl (C) + Ammonia-loss (N-term C),Oxidation (M)	14.86	18.82	4.524e-06	5.162e-06	1.14103
Q9UKT4	FBX5_HUMAN F-box only protein 5 OS=Homo sapiens GN=FBXO5 PE=1 SV=1	447	45432.1	Q9UKT4-2;	35	19	53.4	Carbamidomethyl (C),Carbamidomethyl (C) + Ammonia-loss (N-term C),Oxidation (M)	19	15	4.13e-06	2.641e-06	0.639467
P30041	PRDX6_HUMAN Peroxiredoxin-6 OS=Homo sapiens GN=PRDX6 PE=1 SV=3	224	25073.2		35	16	70.5	Carbamidomethyl (C),Oxidation (M)	16	19	8.615e-06	9.322e-06	1.08207
Q12905	ILF2_HUMAN Interleukin enhancer-binding factor 2 OS=Homo sapiens GN=ILF2 PE=1 SV=2	390	43143.2		35	14	53.3	Carbamidomethyl (C),Gln->pyro-Glu (N-term Q),Oxidation (M)	17	17	3.25e-06	3.936e-06	1.21108
P37802	TAGL2_HUMAN Transgelin-2 OS=Homo sapiens GN=TAGLN2 PE=1 SV=3	199	22431.2		35	14	71.4	Carbamidomethyl (C),Gln->pyro-Glu (N-term Q),Oxidation (M)	16	19	7.626e-06	1.286e-05	1.68634
F8W1A4	F8W1A4_HUMAN Adenylate kinase 2, mitochondrial OS=Homo sapiens GN=AK2 PE=2 SV=1	232	25668.3		35	14	65.9	Carbamidomethyl (C),Gln->pyro-Glu (N-term Q),Oxidation (M)	17.35	16.42	8.063e-06	7.815e-06	0.969242
P51659	DHB4_HUMAN Peroxisomal multifunctional enzyme type 2 OS=Homo sapiens GN=HSD17B4 PE=1 SV=3	736	79852.4		35	19	36.7	Oxidation (M)	15.82	16.84	1.917e-06	1.632e-06	0.85133
P55268	LAMB2_HUMAN Laminin subunit beta-2 OS=Homo sapiens GN=LAMB2 PE=1 SV=2	1798	196377		35	21	17.8	Carbamidomethyl (C),Oxidation (M)	16	19	3.947e-07	3.449e-07	0.873828
Q99832	TCPH_HUMAN T-complex protein 1 subunit eta OS=Homo sapiens GN=CCT7 PE=1 SV=2	543	59491		35	18	45.5	Acetyl (Protein N-term),Carbamidomethyl (C),Carbamidomethyl (C) + Ammonia-loss (N-term C),Gln->pyro-Glu (N-term Q),Oxidation (M)	19.8	13.87	1.864e-06	1.564e-06	0.839056
Q9GZT9	EGLN1_HUMAN Egl nine homolog 1 OS=Homo sapiens GN=EGLN1 PE=1 SV=1	426	43746.6	Q9GZT9-2;	35	19	58.7	Acetyl (Protein N-term),Carbamidomethyl (C),Carbamidomethyl (C) + Ammonia-loss (N-term C),Oxidation (M)	15.99	17.99	3.331e-06	3.612e-06	1.08436
Q9NR30	DDX21_HUMAN Nucleolar RNA helicase 2 OS=Homo sapiens GN=DDX21 PE=1 SV=5	783	87524.5		35	20	35.4	Carbamidomethyl (C)	17	17	1.2e-06	9.756e-07	0.813
Q01970	PLCB3_HUMAN 1-phosphatidylinositol 4,5-bisphosphate phosphodiesterase beta-3 OS=Homo sapiens GN=PLCB3 PE=1 SV=2	1234	139073		34	20	20.5	Acetyl (Protein N-term),Carbamidomethyl (C)	14.99	18.99	8.371e-07	9.747e-07	1.16438
P35556	FBN2_HUMAN Fibrillin-2 OS=Homo sapiens GN=FBN2 PE=1 SV=3	2912	315422		34	28	14.1	Carbamidomethyl (C),Oxidation (M)	16.95	16.93	2.976e-07	1.913e-07	0.642809
P40227	TCPZ_HUMAN T-complex protein 1 subunit zeta OS=Homo sapiens GN=CCT6A PE=1 SV=3	531	58131.7		34	18	45.2	Carbamidomethyl (C),Oxidation (M)	15.83	16.82	3.111e-06	2.959e-06	0.951141
P61247	RS3A_HUMAN 40S ribosomal protein S3a OS=Homo sapiens GN=RPS3A PE=1 SV=2	264	29997.8		34	18	61.4	Carbamidomethyl (C),Oxidation (M)	20.36	12.61	1.185e-05	7.583e-06	0.639916
P12277	KCRB_HUMAN Creatine kinase B-type OS=Homo sapiens GN=CKB PE=1 SV=1	381	42725.4		34	16	56.4	Carbamidomethyl (C),Oxidation (M)	15.95	15.96	3.53e-06	4.444e-06	1.25892
P62701	RS4X_HUMAN 40S ribosomal protein S4, X isoform OS=Homo sapiens GN=RPS4X PE=1 SV=2	263	29651.1		34	17	63.1	Carbamidomethyl (C),Oxidation (M)	13.94	18.95	7.739e-06	7.19e-06	0.929061
P16152	CBR1_HUMAN Carbonyl reductase [NADPH] 1 OS=Homo sapiens GN=CBR1 PE=1 SV=3	277	30427.9		34	17	74	Acetyl (Protein N-term),Carbamidomethyl (C),Oxidation (M)	17.97	15.98	6.471e-06	6.152e-06	0.950703
J3KR24	J3KR24_HUMAN Isoleucine--tRNA ligase, cytoplasmic OS=Homo sapiens GN=IARS PE=2 SV=1	1152	144784	P41252;	33	23	25.8	Carbamidomethyl (C),Oxidation (M)	17.96	14.98	1.157e-06	1.006e-06	0.86949
P23284	PPIB_HUMAN Peptidyl-prolyl cis-trans isomerase B OS=Homo sapiens GN=PPIB PE=1 SV=2	216	23781.6		33	11	51.9	Carbamidomethyl (C),Oxidation (M)	15.5	17	9.47e-06	1.061e-05	1.12038
O14980	XPO1_HUMAN Exportin-1 OS=Homo sapiens GN=XPO1 PE=1 SV=1	1071	123612		33	20	24.4	Carbamidomethyl (C),Gln->pyro-Glu (N-term Q),Oxidation (M)	15.95	14.92	9.392e-07	6.557e-07	0.698147
P34932	HSP74_HUMAN Heat shock 70 kDa protein 4 OS=Homo sapiens GN=HSPA4 PE=1 SV=4	840	94505.4		33	22	35.8	Carbamidomethyl (C),Oxidation (M)	21	12	1.356e-06	8.079e-07	0.595796
P39023	RL3_HUMAN 60S ribosomal protein L3 OS=Homo sapiens GN=RPL3 PE=1 SV=2	403	46187.8		33	17	42.9	Carbamidomethyl (C),Oxidation (M)	14.82	16.73	3.751e-06	2.997e-06	0.798987
P56192	SYMC_HUMAN Methionine--tRNA ligase, cytoplasmic OS=Homo sapiens GN=MARS PE=1 SV=2	900	101304		33	18	29	Carbamidomethyl (C),Gln->pyro-Glu (N-term Q),Oxidation (M)	18.87	12.91	1.216e-06	8.285e-07	0.681332
Q7KZF4	SND1_HUMAN Staphylococcal nuclease domain-containing protein 1 OS=Homo sapiens GN=SND1 PE=1 SV=1	910	102204		33	20	28.6	Acetyl (Protein N-term),Gln->pyro-Glu (N-term Q)	16	17	1.128e-06	1.056e-06	0.93617
Q9Y265	RUVB1_HUMAN RuvB-like 1 OS=Homo sapiens GN=RUVBL1 PE=1 SV=1	456	50322.4		33	15	50	Carbamidomethyl (C),Oxidation (M)	14.87	17.84	2.461e-06	2.41e-06	0.979277
Q86VP6	CAND1_HUMAN Cullin-associated NEDD8-dissociated protein 1 OS=Homo sapiens GN=CAND1 PE=1 SV=2	1230	136649		33	21	20.2	Carbamidomethyl (C),Oxidation (M)	16.96	15.96	1.006e-06	1.005e-06	0.999006
Q8NC51	PAIRB_HUMAN Plasminogen activator inhibitor 1 RNA-binding protein OS=Homo sapiens GN=SERBP1 PE=1 SV=2	408	45046.5		33	20	51.5	Carbamidomethyl (C),Oxidation (M)	20.81	10.91	3.438e-06	1.073e-06	0.3121
P07437	TBB5_HUMAN Tubulin beta chain OS=Homo sapiens GN=TUBB PE=1 SV=2	444	49765		33	31	83.1	Carbamidomethyl (C),Oxidation (M)	11.88	17.82	4.675e-06	3.442e-06	0.736257
P08779	K1C16_HUMAN Keratin, type I cytoskeletal 16 OS=Homo sapiens GN=KRT16 PE=1 SV=4	473	51362.3		33	34	70.8	Carbamidomethyl (C),Gln->pyro-Glu (N-term Q),Oxidation (M)	21	11	3.339e-06	1.617e-06	0.484277
P62424	RL7A_HUMAN 60S ribosomal protein L7a OS=Homo sapiens GN=RPL7A PE=1 SV=2	266	30049.1		33	17	45.5	Carbamidomethyl (C),Oxidation (M)	16.98	15.99	7.257e-06	5.836e-06	0.804189
Q9H9A6	LRC40_HUMAN Leucine-rich repeat-containing protein 40 OS=Homo sapiens GN=LRRC40 PE=1 SV=1	602	68387.2		33	15	36.9	Oxidation (M)	16	17	1.882e-06	1.485e-06	0.789054
P18669	PGAM1_HUMAN Phosphoglycerate mutase 1 OS=Homo sapiens GN=PGAM1 PE=1 SV=2	254	28857.9		33	15	64.6	Carbamidomethyl (C),Oxidation (M)	15.98	15.97	8.885e-06	8.354e-06	0.940236
Q9P258	RCC2_HUMAN Protein RCC2 OS=Homo sapiens GN=RCC2 PE=1 SV=2	522	56193.3		32	21	54	Carbamidomethyl (C),Oxidation (M)	18	13	4.068e-06	3.465e-06	0.85177
O43175	SERA_HUMAN D-3-phosphoglycerate dehydrogenase OS=Homo sapiens GN=PHGDH PE=1 SV=4	533	56758.5		32	15	34.3	Acetyl (Protein N-term),Carbamidomethyl (C),Gln->pyro-Glu (N-term Q),Oxidation (M)	14.98	16.98	2.466e-06	2.851e-06	1.15612
O75533	SF3B1_HUMAN Splicing factor 3B subunit 1 OS=Homo sapiens GN=SF3B1 PE=1 SV=3	1304	146116		32	16	21.4	Carbamidomethyl (C),Oxidation (M)	15	17	6.478e-07	5.532e-07	0.853967
Q13642-1	FHL1_HUMAN Isoform 1 of Four and a half LIM domains protein 1 OS=Homo sapiens GN=FHL1	280	31944.9		32	33	86.1	Acetyl (Protein N-term),Carbamidomethyl (C),Carbamidomethyl (C) + Ammonia-loss (N-term C),Gln->pyro-Glu (N-term Q)	13.86	15.84	2.157e-05	1.496e-05	0.693556
E9PLK3	E9PLK3_HUMAN Puromycin-sensitive aminopeptidase OS=Homo sapiens GN=NPEPPS PE=2 SV=1	915	103481	P55786;	32	20	28.4	Carbamidomethyl (C),Oxidation (M)	16.79	13.82	1.24e-06	9.578e-07	0.772419
P07737	PROF1_HUMAN Profilin-1 OS=Homo sapiens GN=PFN1 PE=1 SV=2	140	15080.6		32	11	73.6	Carbamidomethyl (C) + Ammonia-loss (N-term C),Oxidation (M)	14	15.99	7.982e-06	9.662e-06	1.21047
P13010	XRCC5_HUMAN X-ray repair cross-complementing protein 5 OS=Homo sapiens GN=XRCC5 PE=1 SV=3	732	82868.4		32	20	32.1	Carbamidomethyl (C),Oxidation (M)	16	14.99	1.278e-06	1.24e-06	0.970266
P68363	TBA1B_HUMAN Tubulin alpha-1B chain OS=Homo sapiens GN=TUBA1B PE=1 SV=1	451	50245.7		32	25	72.1	Carbamidomethyl (C),Gln->pyro-Glu (N-term Q),Glu->pyro-Glu (N-term E),Oxidation (M)	8.99	10.49	1.866e-06	2.235e-06	1.19775
P31948	STIP1_HUMAN Stress-induced-phosphoprotein 1 OS=Homo sapiens GN=STIP1 PE=1 SV=1	543	62761.5		31	19	35.4	Acetyl (Protein N-term),Oxidation (M)	17.81	12.84	1.415e-06	1.161e-06	0.820495
P04181	OAT_HUMAN Ornithine aminotransferase, mitochondrial OS=Homo sapiens GN=OAT PE=1 SV=1	439	48630.3		31	15	39.4	Carbamidomethyl (C),Oxidation (M)	16	14	3.68e-06	2.877e-06	0.781793
P46783	RS10_HUMAN 40S ribosomal protein S10 OS=Homo sapiens GN=RPS10 PE=1 SV=1	165	18921.9		31	12	54.5	Oxidation (M)	16.96	13.97	8.515e-06	7.411e-06	0.870346
F8VPD4	F8VPD4_HUMAN CAD protein OS=Homo sapiens GN=CAD PE=2 SV=1	2162	243496	P27708;	31	19	11.6	Oxidation (M)	16	14	3.421e-07	2.524e-07	0.737796
P61221	ABCE1_HUMAN ATP-binding cassette sub-family E member 1 OS=Homo sapiens GN=ABCE1 PE=1 SV=1	599	67433.1		31	17	38.1	Carbamidomethyl (C),Oxidation (M)	13.94	16.93	3.823e-06	2.893e-06	0.756736
P62081	RS7_HUMAN 40S ribosomal protein S7 OS=Homo sapiens GN=RPS7 PE=1 SV=1	194	22167.3		31	12	59.8	Oxidation (M)	19	11	7.861e-06	5.117e-06	0.650935
P12956	XRCC6_HUMAN X-ray repair cross-complementing protein 6 OS=Homo sapiens GN=XRCC6 PE=1 SV=2	609	69979.2		31	15	33.7	Acetyl (Protein N-term),Gln->pyro-Glu (N-term Q),Oxidation (M)	14.89	14.89	1.714e-06	1.528e-06	0.891482
P23528	COF1_HUMAN Cofilin-1 OS=Homo sapiens GN=CFL1 PE=1 SV=3	166	18526.7		30	17	84.9	Acetyl (Protein N-term),Carbamidomethyl (C),Oxidation (M)	15.77	13.8	1.492e-05	6.722e-06	0.450536
P12004	PCNA_HUMAN Proliferating cell nuclear antigen OS=Homo sapiens GN=PCNA PE=1 SV=1	261	28822.3		30	12	66.7	Carbamidomethyl (C),Carbamidomethyl (C) + Ammonia-loss (N-term C),Oxidation (M)	16	13	3.9e-06	3.116e-06	0.798974
O95831	AIFM1_HUMAN Apoptosis-inducing factor 1, mitochondrial OS=Homo sapiens GN=AIFM1 PE=1 SV=1	613	66433.7	O95831-3;	30	21	43.7	Carbamidomethyl (C),Oxidation (M)	15.93	13.92	2.369e-06	1.58e-06	0.666948
Q13464	ROCK1_HUMAN Rho-associated protein kinase 1 OS=Homo sapiens GN=ROCK1 PE=1 SV=1	1354	158472		30	25	24.4	Acetyl (Protein N-term),Carbamidomethyl (C)	16	13	5.607e-07	4.157e-07	0.741395
P07195	LDHB_HUMAN L-lactate dehydrogenase B chain OS=Homo sapiens GN=LDHB PE=1 SV=2	334	36705.2		30	14	45.5	Carbamidomethyl (C),Oxidation (M)	15.92	13.93	8.716e-06	6.361e-06	0.729807
G5E9Q2	G5E9Q2_HUMAN Cold shock domain containing E1, RNA-binding, isoform CRA_d OS=Homo sapiens GN=CSDE1 PE=2 SV=1	844	90781.9	O75534;O75534-2;O75534-3;	30	20	33	Carbamidomethyl (C),Carbamidomethyl (C) + Ammonia-loss (N-term C),Gln->pyro-Glu (N-term Q),Oxidation (M)	13.99	13.99	9.036e-07	9.131e-07	1.01051
P53582	MAP11_HUMAN Methionine aminopeptidase 1 OS=Homo sapiens GN=METAP1 PE=1 SV=2	386	43295.3		30	15	60.9	Carbamidomethyl (C),Oxidation (M)	14.94	14.92	4.171e-06	4.147e-06	0.994246
Q8WV99	ZFN2B_HUMAN AN1-type zinc finger protein 2B OS=Homo sapiens GN=ZFAND2B PE=1 SV=1	257	28076.3		30	10	73.9	Acetyl (Protein N-term),Carbamidomethyl (C),Oxidation (M)	13.86	11.83	1.645e-06	1.309e-06	0.795745
P09429	HMGB1_HUMAN High mobility group protein B1 OS=Homo sapiens GN=HMGB1 PE=1 SV=3	215	18335.3	Q5T7C4;	30	20	65.2	Carbamidomethyl (C),Oxidation (M)	11.89	16.88	5.729e-06	4.814e-06	0.840286
B1AVU8	B1AVU8_HUMAN Saposin-D OS=Homo sapiens GN=PSAP PE=4 SV=1	559	58589.1	C9JIZ6;P07602;P07602-2;P07602-3;	29	13	34.5	Carbamidomethyl (C),Oxidation (M)	15	13	2.469e-06	2.281e-06	0.923856
Q9Y4K3	TRAF6_HUMAN TNF receptor-associated factor 6 OS=Homo sapiens GN=TRAF6 PE=1 SV=1	522	59677.8		29	12	34.5	Carbamidomethyl (C),Carbamidomethyl (C) + Ammonia-loss (N-term C),Oxidation (M)	13	16	2.637e-06	2.871e-06	1.08874
P13667	PDIA4_HUMAN Protein disulfide-isomerase A4 OS=Homo sapiens GN=PDIA4 PE=1 SV=2	645	73067.1		29	20	39.1	Gln->pyro-Glu (N-term Q),Oxidation (M)	18	11	1.327e-06	9.377e-07	0.706631
P54886	P5CS_HUMAN Delta-1-pyrroline-5-carboxylate synthase OS=Homo sapiens GN=ALDH18A1 PE=1 SV=2	795	87268.6	P54886-2;	29	12	19.9	Carbamidomethyl (C),Oxidation (M)	15	14	1.599e-06	2.559e-06	1.60038
O75643	U520_HUMAN U5 small nuclear ribonucleoprotein 200 kDa helicase OS=Homo sapiens GN=SNRNP200 PE=1 SV=2	2136	244983		29	20	12.5	Carbamidomethyl (C),Oxidation (M)	17	12	3.943e-07	2.119e-07	0.537408
Q15233	NONO_HUMAN Non-POU domain-containing octamer-binding protein OS=Homo sapiens GN=NONO PE=1 SV=4	471	43946.2	Q15233-2;	29	12	47.9	Carbamidomethyl (C),Oxidation (M)	15.91	10.94	2.145e-06	1.467e-06	0.683916
Q15393	SF3B3_HUMAN Splicing factor 3B subunit 3 OS=Homo sapiens GN=SF3B3 PE=1 SV=4	1217	135852		29	19	22.2	Carbamidomethyl (C),Oxidation (M)	14	14.98	5.902e-07	6.715e-07	1.13775
Q9UQR0	SCML2_HUMAN Sex comb on midleg-like protein 2 OS=Homo sapiens GN=SCML2 PE=1 SV=1	700	77406		29	17	37.1	Carbamidomethyl (C),Oxidation (M)	13.98	14.98	1.041e-06	1.223e-06	1.17483
P09211	GSTP1_HUMAN Glutathione S-transferase P OS=Homo sapiens GN=GSTP1 PE=1 SV=2	210	23395.1		29	9	61.4	Carbamidomethyl (C),Oxidation (M)	13.9	14.9	7.388e-06	7.585e-06	1.02666
P62269	RS18_HUMAN 40S ribosomal protein S18 OS=Homo sapiens GN=RPS18 PE=1 SV=3	152	17743.9		29	14	57.9	Acetyl (Protein N-term),Oxidation (M)	14.99	13	1.629e-05	1.267e-05	0.777778
P15311	EZRI_HUMAN Ezrin OS=Homo sapiens GN=EZR PE=1 SV=4	586	69531.8		29	28	42.7	Gln->pyro-Glu (N-term Q),Oxidation (M)	15.96	12.96	1.68e-06	1.321e-06	0.78631
Q9Y2S7	PDIP2_HUMAN Polymerase delta-interacting protein 2 OS=Homo sapiens GN=POLDIP2 PE=1 SV=1	368	42016.2	U3KQJ1;	28	18	61.3	Carbamidomethyl (C),Oxidation (M)	13	15	5.431e-06	4.545e-06	0.836862
CONT_CAS2_BOVIN	Possible Contaminant CAS2_BOVIN	222	26056.3		28	15	45	Carbamidomethyl (C),Oxidation (M)	13	15	7.623e-06	1.36e-05	1.78407
C9J9K3	C9J9K3_HUMAN 40S ribosomal protein SA (Fragment) OS=Homo sapiens GN=RPSA PE=2 SV=1	264	32905.5	P08865;	28	12	60.2	Acetyl (Protein N-term),Carbamidomethyl (C),Oxidation (M)	13.95	13.96	7.763e-06	5.576e-06	0.718279
P36969	GPX4_HUMAN Phospholipid hydroperoxide glutathione peroxidase, mitochondrial OS=Homo sapiens GN=GPX4 PE=1 SV=3	197	19398.6	P36969-2;	28	10	60.6	Carbamidomethyl (C),Gln->pyro-Glu (N-term Q),Oxidation (M)	13.9	13.9	1.155e-05	1.171e-05	1.01385
P07996	TSP1_HUMAN Thrombospondin-1 OS=Homo sapiens GN=THBS1 PE=1 SV=2	1170	129642		28	17	16.6	Carbamidomethyl (C),Carbamidomethyl (C) + Ammonia-loss (N-term C),Gln->pyro-Glu (N-term Q),Oxidation (M)	15.99	12	5.988e-07	5.349e-07	0.893287
P62280	RS11_HUMAN 40S ribosomal protein S11 OS=Homo sapiens GN=RPS11 PE=1 SV=3	158	18455		28	13	60.1	Acetyl (Protein N-term),Carbamidomethyl (C),Carbamidomethyl (C) + Ammonia-loss (N-term C),Gln->pyro-Glu (N-term Q),Oxidation (M)	12.93	14.91	1.178e-05	1.192e-05	1.01188
P62826	RAN_HUMAN GTP-binding nuclear protein Ran OS=Homo sapiens GN=RAN PE=1 SV=3	216	24461.6		28	14	60.6	Acetyl (Protein N-term),Carbamidomethyl (C),Oxidation (M)	14.73	12.76	9.927e-06	1.09e-05	1.09802
P67809	YBOX1_HUMAN Nuclease-sensitive element-binding protein 1 OS=Homo sapiens GN=YBX1 PE=1 SV=3	324	35992.7		28	16	67.9	Acetyl (Protein N-term),Oxidation (M)	13.93	11.96	2.809e-06	1.544e-06	0.549662
P18124	RL7_HUMAN 60S ribosomal protein L7 OS=Homo sapiens GN=RPL7 PE=1 SV=1	248	29279.2		28	16	54	Carbamidomethyl (C),Oxidation (M)	13.96	13.95	7.271e-06	7.473e-06	1.02778
P18206	VINC_HUMAN Vinculin OS=Homo sapiens GN=VCL PE=1 SV=4	1134	116956	P18206-2;	28	17	21.5	Carbamidomethyl (C),Oxidation (M)	16.96	8.99	7.364e-07	3.099e-07	0.420831
Q01469	FABP5_HUMAN Fatty acid-binding protein, epidermal OS=Homo sapiens GN=FABP5 PE=1 SV=3	135	15190.6		28	13	76.3	Acetyl (Protein N-term),Carbamidomethyl (C),Oxidation (M)	13.98	13.98	1.152e-05	9.98e-06	0.866319
P27635	RL10_HUMAN 60S ribosomal protein L10 OS=Homo sapiens GN=RPL10 PE=1 SV=4	214	24641.9		27	10	48.6	Carbamidomethyl (C),Oxidation (M)	12.89	12.88	5.373e-06	5.268e-06	0.980458
M0R0F0	M0R0F0_HUMAN 40S ribosomal protein S5 (Fragment) OS=Homo sapiens GN=RPS5 PE=2 SV=1	200	22916.1	P46782;	27	12	55	Acetyl (Protein N-term),Carbamidomethyl (C),Gln->pyro-Glu (N-term Q),Oxidation (M)	13.91	12.91	4.279e-06	3.794e-06	0.886656
P54577	SYYC_HUMAN Tyrosine--tRNA ligase, cytoplasmic OS=Homo sapiens GN=YARS PE=1 SV=4	528	59250.2		27	16	34.7	Carbamidomethyl (C),Oxidation (M)	13	14	1.911e-06	2.17e-06	1.13553
Q08188	TGM3_HUMAN Protein-glutamine gamma-glutamyltransferase E OS=Homo sapiens GN=TGM3 PE=1 SV=4	693	76781.7		27	16	34.8	Carbamidomethyl (C),Oxidation (M)	15	12	1.297e-06	7.462e-07	0.575328
P30533	AMRP_HUMAN Alpha-2-macroglobulin receptor-associated protein OS=Homo sapiens GN=LRPAP1 PE=1 SV=1	357	41531		27	13	38.9	Gln->pyro-Glu (N-term Q),Oxidation (M)	14	13	3.415e-06	3.108e-06	0.910102
Q08211	DHX9_HUMAN ATP-dependent RNA helicase A OS=Homo sapiens GN=DHX9 PE=1 SV=4	1270	141247		27	15	15.1	Carbamidomethyl (C)	14	12	8.447e-07	5.043e-07	0.597017
P33993	MCM7_HUMAN DNA replication licensing factor MCM7 OS=Homo sapiens GN=MCM7 PE=1 SV=4	719	81454.7		27	16	26	Acetyl (Protein N-term),Oxidation (M)	15.95	10.95	1.698e-06	1.103e-06	0.649588
CONT_CATD_HUMAN	Possible Contaminant CATD_HUMAN	412	44631.7	P07339;	27	11	33	Carbamidomethyl (C),Gln->pyro-Glu (N-term Q),Oxidation (M)	14.8	11.84	2.895e-06	1.495e-06	0.516408
O95347	SMC2_HUMAN Structural maintenance of chromosomes protein 2 OS=Homo sapiens GN=SMC2 PE=1 SV=2	1197	135914		27	22	24	Carbamidomethyl (C),Gln->pyro-Glu (N-term Q)	16.98	8	8.172e-07	4.581e-07	0.560573
E7ETW5	E7ETW5_HUMAN RING finger and CHY zinc finger domain-containing protein 1 OS=Homo sapiens GN=RCHY1 PE=2 SV=1	239	30161.8	Q96PM5;	27	14	69	Carbamidomethyl (C),Carbamidomethyl (C) + Ammonia-loss (N-term C),Gln->pyro-Glu (N-term Q),Oxidation (M)	10.85	15.78	2.071e-06	3.383e-06	1.63351
P46777	RL5_HUMAN 60S ribosomal protein L5 OS=Homo sapiens GN=RPL5 PE=1 SV=3	297	34412.7		27	12	53.5	Carbamidomethyl (C),Oxidation (M)	14	12	1.88e-06	3.026e-06	1.60957
P47897	SYQ_HUMAN Glutamine--tRNA ligase OS=Homo sapiens GN=QARS PE=1 SV=1	775	87959		27	18	28.8	Carbamidomethyl (C),Oxidation (M)	17.84	8.91	1.855e-06	8.942e-07	0.482049
E9PKG1	E9PKG1_HUMAN Protein arginine N-methyltransferase 1 OS=Homo sapiens GN=PRMT1 PE=2 SV=1	325	40612.1	H7C2I1;Q99873;Q99873-2;Q99873-3;Q99873-4;	27	16	57.8	Carbamidomethyl (C),Gln->pyro-Glu (N-term Q),Oxidation (M)	13.88	12.92	2.318e-06	2.522e-06	1.08801
F5H897	F5H897_HUMAN Heat shock protein 75 kDa, mitochondrial OS=Homo sapiens GN=TRAP1 PE=2 SV=1	651	80257.8	Q12931;	27	15	31.2	Carbamidomethyl (C),Oxidation (M)	11.95	14.94	1.369e-06	1.731e-06	1.26443
Q6UXH1	CREL2_HUMAN Cysteine-rich with EGF-like domain protein 2 OS=Homo sapiens GN=CRELD2 PE=1 SV=1	353	40571.2	Q6UXH1-5;Q6UXH1-6;	27	12	50.4	Carbamidomethyl (C),Oxidation (M)	14.75	9.83	5.461e-06	4.526e-06	0.828786
Q9Y508	RN114_HUMAN RING finger protein 114 OS=Homo sapiens GN=RNF114 PE=1 SV=1	228	25731.3		27	11	55.3	Carbamidomethyl (C),Gln->pyro-Glu (N-term Q),Oxidation (M)	11	16	4.954e-06	4.675e-06	0.943682
Q8WUP2	FBLI1_HUMAN Filamin-binding LIM protein 1 OS=Homo sapiens GN=FBLIM1 PE=1 SV=2	373	40750.8		27	15	51.7	Carbamidomethyl (C)	11.89	13.87	3.364e-06	3.933e-06	1.16914
P26038	MOES_HUMAN Moesin OS=Homo sapiens GN=MSN PE=1 SV=3	577	67939.9		27	24	39.2	Gln->pyro-Glu (N-term Q),Oxidation (M)	15.99	9.99	1.14e-06	6.115e-07	0.536404
B4DER1	B4DER1_HUMAN Leucine--tRNA ligase, cytoplasmic OS=Homo sapiens GN=LARS PE=2 SV=1	1149	134722	F5H698;Q9P2J5;	26	16	19	Carbamidomethyl (C),Oxidation (M)	13	13	5.396e-07	4.728e-07	0.876205
P62906	RL10A_HUMAN 60S ribosomal protein L10a OS=Homo sapiens GN=RPL10A PE=1 SV=2	217	24869.6		26	12	47.9	Carbamidomethyl (C),Oxidation (M)	14	12	8.743e-06	7.648e-06	0.874757
P33992	MCM5_HUMAN DNA replication licensing factor MCM5 OS=Homo sapiens GN=MCM5 PE=1 SV=5	734	82449.3		26	15	28.7	Carbamidomethyl (C),Gln->pyro-Glu (N-term Q),Oxidation (M)	14.95	10.97	1.343e-06	1.184e-06	0.881608
Q12805	FBLN3_HUMAN EGF-containing fibulin-like extracellular matrix protein 1 OS=Homo sapiens GN=EFEMP1 PE=1 SV=2	493	54661.3	Q12805-2;Q12805-3;Q12805-4;	26	12	36.1	Carbamidomethyl (C),Carbamidomethyl (C) + Ammonia-loss (N-term C),Gln->pyro-Glu (N-term Q),Oxidation (M)	16.96	8.99	2.007e-06	1.103e-06	0.549576
Q6FI81	CPIN1_HUMAN Anamorsin OS=Homo sapiens GN=CIAPIN1 PE=1 SV=2	312	32264.4	Q6FI81-3;	26	11	60.5	Carbamidomethyl (C),Oxidation (M)	11.86	13.84	4.102e-06	3.788e-06	0.923452
Q6P2Q9	PRP8_HUMAN Pre-mRNA-processing-splicing factor 8 OS=Homo sapiens GN=PRPF8 PE=1 SV=2	2335	274111		26	19	8.4	Oxidation (M)	16.99	8.99	2.545e-07	1.469e-07	0.57721
P00338	LDHA_HUMAN L-lactate dehydrogenase A chain OS=Homo sapiens GN=LDHA PE=1 SV=2	332	36755.4		26	12	34.3	Acetyl (Protein N-term),Carbamidomethyl (C),Gln->pyro-Glu (N-term Q),Oxidation (M)	10.8	14.7	5.533e-06	4.304e-06	0.777878
Q9Y3I0	RTCB_HUMAN tRNA-splicing ligase RtcB homolog OS=Homo sapiens GN=RTCB PE=1 SV=1	505	55318.9		26	17	51.1	Carbamidomethyl (C),Gln->pyro-Glu (N-term Q),Oxidation (M)	19	7	2.672e-06	7.837e-07	0.293301
P62750	RL23A_HUMAN 60S ribosomal protein L23a OS=Homo sapiens GN=RPL23A PE=1 SV=1	156	17720.2		26	12	51.9	Oxidation (M)	12.93	11.94	9.141e-06	6.749e-06	0.738322
Q9NTJ3	SMC4_HUMAN Structural maintenance of chromosomes protein 4 OS=Homo sapiens GN=SMC4 PE=1 SV=2	1288	147469		26	20	21.7	Oxidation (M)	15.84	9.87	4.99e-07	2.852e-07	0.571543
K7EJ81	K7EJ81_HUMAN 116 kDa U5 small nuclear ribonucleoprotein component OS=Homo sapiens GN=EFTUD2 PE=2 SV=1	962	105587	Q15029;Q15029-2;	25	17	25.7	Carbamidomethyl (C),Oxidation (M)	14.98	9.99	9.228e-07	4.916e-07	0.532726
CONT_THIO_HUMAN	Possible Contaminant THIO_HUMAN	104	11747.8	P10599;	25	9	89.4	Carbamidomethyl (C),Carbamidomethyl (C) + Ammonia-loss (N-term C),Oxidation (M)	12	13	1.843e-05	1.652e-05	0.896365
P04083	ANXA1_HUMAN Annexin A1 OS=Homo sapiens GN=ANXA1 PE=1 SV=2	346	38780		25	12	40.8	Acetyl (Protein N-term),Carbamidomethyl (C),Oxidation (M)	9.98	14.98	1.901e-06	2.564e-06	1.34876
P41240	CSK_HUMAN Tyrosine-protein kinase CSK OS=Homo sapiens GN=CSK PE=1 SV=1	450	50797.8		25	13	36.4	Carbamidomethyl (C),Oxidation (M)	11.97	11.96	2.198e-06	1.815e-06	0.825751
P56270-2	MAZ_HUMAN Isoform 2 of Myc-associated zinc finger protein OS=Homo sapiens GN=MAZ	493	51183.8		25	14	31	Carbamidomethyl (C),Carbamidomethyl (C) + Ammonia-loss (N-term C),Oxidation (M)	8.87	15.83	1.05e-06	1.51e-06	1.4381
Q9Y3A5	SBDS_HUMAN Ribosome maturation protein SBDS OS=Homo sapiens GN=SBDS PE=1 SV=4	250	28817.4		25	14	56.4	Acetyl (Protein N-term),Carbamidomethyl (C)	15	10	6.81e-06	3.754e-06	0.551248
P60891	PRPS1_HUMAN Ribose-phosphate pyrophosphokinase 1 OS=Homo sapiens GN=PRPS1 PE=1 SV=2	318	34902		25	12	47.5	Carbamidomethyl (C),Oxidation (M)	8.93	14.89	2.919e-06	3.788e-06	1.2977
Q92598	HS105_HUMAN Heat shock protein 105 kDa OS=Homo sapiens GN=HSPH1 PE=1 SV=1	858	92430.5	Q92598-2;Q92598-3;	25	19	29.9	Acetyl (Protein N-term),Carbamidomethyl (C),Carbamidomethyl (C) + Ammonia-loss (N-term C)	11.88	11.88	8.077e-07	7.274e-07	0.900582
P62258	1433E_HUMAN 14-3-3 protein epsilon OS=Homo sapiens GN=YWHAE PE=1 SV=1	255	29227.5		25	16	66.7	Carbamidomethyl (C),Oxidation (M)	13.9	10.94	2.48e-06	1.765e-06	0.711694
B0YIW6	B0YIW6_HUMAN Archain 1, isoform CRA_a OS=Homo sapiens GN=ARCN1 PE=2 SV=1	552	57318.2	P48444;	24	12	23.3	Carbamidomethyl (C)	12	11	1.165e-06	1.184e-06	1.01631
P27695	APEX1_HUMAN DNA-(apurinic or apyrimidinic site) lyase OS=Homo sapiens GN=APEX1 PE=1 SV=2	318	35622.2		24	13	62.3	Carbamidomethyl (C)	12.8	10.83	3.467e-06	3.142e-06	0.906259
B4DGP8	B4DGP8_HUMAN Calnexin OS=Homo sapiens GN=CANX PE=2 SV=1	627	67687.9	P27824;	24	11	25.2	Carbamidomethyl (C),Carbamidomethyl (C) + Ammonia-loss (N-term C),Oxidation (M)	10.85	10.87	9.008e-07	9.474e-07	1.05173
P46781	RS9_HUMAN 40S ribosomal protein S9 OS=Homo sapiens GN=RPS9 PE=1 SV=3	194	22631.6		24	14	54.6	Glu->pyro-Glu (N-term E)	11.97	11.96	7.273e-06	9.22e-06	1.2677
P50454	SERPH_HUMAN Serpin H1 OS=Homo sapiens GN=SERPINH1 PE=1 SV=2	418	46519.2		24	11	36.8	Oxidation (M)	13.84	8.9	3.265e-06	1.726e-06	0.528637
G3XAP6	G3XAP6_HUMAN Cartilage oligomeric matrix protein OS=Homo sapiens GN=COMP PE=2 SV=1	724	83023.7	P49747;	24	12	18	Carbamidomethyl (C),Gln->pyro-Glu (N-term Q),Oxidation (M)	11	13	1.83e-06	1.969e-06	1.07596
P08708	RS17_HUMAN 40S ribosomal protein S17 OS=Homo sapiens GN=RPS17 PE=1 SV=2	135	15576.4	P0CW22;	24	8	60	Carbamidomethyl (C),Oxidation (M)	11.97	10.97	9.773e-06	8.26e-06	0.845186
P62249	RS16_HUMAN 40S ribosomal protein S16 OS=Homo sapiens GN=RPS16 PE=1 SV=2	146	16471.1		24	12	65.1	Carbamidomethyl (C),Oxidation (M)	10.86	12.83	1.444e-05	9.218e-06	0.638366
P62917	RL8_HUMAN 60S ribosomal protein L8 OS=Homo sapiens GN=RPL8 PE=1 SV=2	257	28079.3		24	14	60.7	Carbamidomethyl (C),Oxidation (M)	12.85	10.88	7.221e-06	3.935e-06	0.544938
H0YEN5	H0YEN5_HUMAN 40S ribosomal protein S2 (Fragment) OS=Homo sapiens GN=RPS2 PE=2 SV=1	195	31376.6	P15880;	23	10	53.3	Carbamidomethyl (C),Oxidation (M)	10.86	11.84	6.072e-06	6.977e-06	1.14904
H3BLZ8	H3BLZ8_HUMAN Probable ATP-dependent RNA helicase DDX17 OS=Homo sapiens GN=DDX17 PE=2 SV=1	731	80438.1	Q92841;	23	21	42	Carbamidomethyl (C),Gln->pyro-Glu (N-term Q),Oxidation (M)	12.89	9.91	1.509e-06	6.281e-07	0.416236
P26373	RL13_HUMAN 60S ribosomal protein L13 OS=Homo sapiens GN=RPL13 PE=1 SV=4	211	24300.6		23	13	45	Oxidation (M)	8.92	12.91	4.058e-06	6.655e-06	1.63997
B4DNJ6	B4DNJ6_HUMAN Serine-threonine kinase receptor-associated protein OS=Homo sapiens GN=STRAP PE=2 SV=1	363	38504	Q9Y3F4;	23	12	52.3	Carbamidomethyl (C),Carbamidomethyl (C) + Ammonia-loss (N-term C),Gln->pyro-Glu (N-term Q),Oxidation (M)	12.97	8.97	2.775e-06	1.917e-06	0.690811
Q13643	FHL3_HUMAN Four and a half LIM domains protein 3 OS=Homo sapiens GN=FHL3 PE=1 SV=4	280	31242.6		23	12	59.3	Acetyl (Protein N-term),Carbamidomethyl (C)	11	12	2.755e-06	2.305e-06	0.836661
P33316-2	DUT_HUMAN Isoform 2 of Deoxyuridine 5'-triphosphate nucleotidohydrolase, mitochondrial OS=Homo sapiens GN=DUT	164	17772.9		23	11	79.9	Carbamidomethyl (C),Oxidation (M)	9.86	11.86	3.18e-06	4.591e-06	1.44371
CONT_CAH2_HUMAN	Possible Contaminant CAH2_HUMAN	259	29300	P00918;	23	12	61	Acetyl (Protein N-term),Gln->pyro-Glu (N-term Q),Oxidation (M)	11.98	10.98	1.09e-05	7.771e-06	0.712936
Q13200	PSMD2_HUMAN 26S proteasome non-ATPase regulatory subunit 2 OS=Homo sapiens GN=PSMD2 PE=1 SV=3	908	100406		23	13	21.3	Acetyl (Protein N-term),Carbamidomethyl (C),Oxidation (M)	12.88	9.91	6.493e-07	4.349e-07	0.669798
P39019	RS19_HUMAN 40S ribosomal protein S19 OS=Homo sapiens GN=RPS19 PE=1 SV=2	145	16086.6		23	13	58.6	Oxidation (M)	13	10	5.937e-06	6.039e-06	1.01718
Q15046	SYK_HUMAN Lysine--tRNA ligase OS=Homo sapiens GN=KARS PE=1 SV=3	597	68166.7		23	14	29.8	Acetyl (Protein N-term),Carbamidomethyl (C)	11.95	9.96	1.363e-06	1.26e-06	0.924431
Q6PJT7	ZC3HE_HUMAN Zinc finger CCCH domain-containing protein 14 OS=Homo sapiens GN=ZC3H14 PE=1 SV=1	736	83039.5		23	49	84.9	Acetyl (Protein N-term),Carbamidomethyl (C),Carbamidomethyl (C) + Ammonia-loss (N-term C),Gln->pyro-Glu (N-term Q),Oxidation (M)	10.71	11.71	1.124e-06	9.191e-07	0.817705
Q9UNF1	MAGD2_HUMAN Melanoma-associated antigen D2 OS=Homo sapiens GN=MAGED2 PE=1 SV=2	606	65094.5		23	15	33.3	Acetyl (Protein N-term),Oxidation (M)	13.86	8.91	1.454e-06	6.499e-07	0.446974
Q969J2	ZKSC4_HUMAN Zinc finger protein with KRAB and SCAN domains 4 OS=Homo sapiens GN=ZKSCAN4 PE=1 SV=1	545	61702.5		23	17	41.1	Carbamidomethyl (C)	11	11.99	8.338e-07	8.517e-07	1.02147
P62277	RS13_HUMAN 40S ribosomal protein S13 OS=Homo sapiens GN=RPS13 PE=1 SV=2	151	17247.7		23	10	51		8.98	12.96	7.989e-06	8.512e-06	1.06547
P62753	RS6_HUMAN 40S ribosomal protein S6 OS=Homo sapiens GN=RPS6 PE=1 SV=1	249	28735		23	12	43	Carbamidomethyl (C),Gln->pyro-Glu (N-term Q),Oxidation (M)	11.97	10.99	4.89e-06	4.642e-06	0.949284
P17812	PYRG1_HUMAN CTP synthase 1 OS=Homo sapiens GN=CTPS1 PE=1 SV=2	591	66810.1		23	16	34.7	Carbamidomethyl (C),Oxidation (M)	13.99	8.99	2.047e-06	1.259e-06	0.615046
P25205	MCM3_HUMAN DNA replication licensing factor MCM3 OS=Homo sapiens GN=MCM3 PE=1 SV=3	808	91158.2		22	15	25.5	Acetyl (Protein N-term),Carbamidomethyl (C)	8.93	11.92	6.615e-07	7.046e-07	1.06515
B4DJV2	B4DJV2_HUMAN Citrate synthase OS=Homo sapiens GN=CS PE=2 SV=1	453	51805.6	O75390;	22	13	38.6	Carbamidomethyl (C),Oxidation (M)	9.92	11.88	1.928e-06	2.144e-06	1.11203
Q5T749	KPRP_HUMAN Keratinocyte proline-rich protein OS=Homo sapiens GN=KPRP PE=1 SV=1	579	64255.3		22	14	38.2	Carbamidomethyl (C),Carbamidomethyl (C) + Ammonia-loss (N-term C)	15	7	1.349e-06	3.327e-07	0.246627
Q7RTV0	PHF5A_HUMAN PHD finger-like domain-containing protein 5A OS=Homo sapiens GN=PHF5A PE=1 SV=1	110	12415		22	9	82.7	Carbamidomethyl (C),Carbamidomethyl (C) + Ammonia-loss (N-term C)	10	12	8.539e-06	9.36e-06	1.09615
C9JFR7	C9JFR7_HUMAN Cytochrome c (Fragment) OS=Homo sapiens GN=CYCS PE=2 SV=1	101	11759.1	CONT_CYC_HUMAN;P99999;	22	11	74.3	Carbamidomethyl (C),Carbamidomethyl (C) + Ammonia-loss (N-term C),Oxidation (M)	10	11	9.048e-06	9.118e-06	1.00774
O75083	WDR1_HUMAN WD repeat-containing protein 1 OS=Homo sapiens GN=WDR1 PE=1 SV=4	606	66332		22	12	36.6	Carbamidomethyl (C)	11.98	8.98	1.286e-06	8.531e-07	0.663375
P04183	KITH_HUMAN Thymidine kinase, cytosolic OS=Homo sapiens GN=TK1 PE=1 SV=2	234	25506		22	10	56.4	Carbamidomethyl (C),Oxidation (M)	7.94	11.92	2.094e-06	2.42e-06	1.15568
Q16658	FSCN1_HUMAN Fascin OS=Homo sapiens GN=FSCN1 PE=1 SV=3	493	54640.1		22	11	32.5	Carbamidomethyl (C),Oxidation (M)	8.99	12	1.828e-06	1.854e-06	1.01422
P55072	TERA_HUMAN Transitional endoplasmic reticulum ATPase OS=Homo sapiens GN=VCP PE=1 SV=4	806	89499.9		22	14	26.2	Acetyl (Protein N-term),Carbamidomethyl (C),Oxidation (M)	13.99	8	7.487e-07	3.915e-07	0.522906
P08237	K6PF_HUMAN 6-phosphofructokinase, muscle type OS=Homo sapiens GN=PFKM PE=1 SV=2	780	85344.5		22	13	20.5	Acetyl (Protein N-term),Carbamidomethyl (C),Oxidation (M)	10.87	9.88	4.525e-07	3.662e-07	0.809282
P62333	PRS10_HUMAN 26S protease regulatory subunit 10B OS=Homo sapiens GN=PSMC6 PE=1 SV=1	389	44253.2		22	12	44.2	Carbamidomethyl (C),Oxidation (M)	10.95	8.95	1.241e-06	1.313e-06	1.05802
P14543	NID1_HUMAN Nidogen-1 OS=Homo sapiens GN=NID1 PE=1 SV=3	1247	136651		22	15	19.1	Carbamidomethyl (C),Oxidation (M)	13.99	7	7.482e-07	3.228e-07	0.431435
Q9NZI8	IF2B1_HUMAN Insulin-like growth factor 2 mRNA-binding protein 1 OS=Homo sapiens GN=IGF2BP1 PE=1 SV=2	577	63603.3		22	15	34	Carbamidomethyl (C),Gln->pyro-Glu (N-term Q),Oxidation (M)	12	10	1.385e-06	8.185e-07	0.590975
F5H5D3	F5H5D3_HUMAN Tubulin alpha-1C chain OS=Homo sapiens GN=TUBA1C PE=2 SV=1	519	49989.5	Q9BQE3;	22	24	71.7	Carbamidomethyl (C),Gln->pyro-Glu (N-term Q),Oxidation (M)	9	9	9.358e-07	1.057e-06	1.12951
P25311	ZA2G_HUMAN Zinc-alpha-2-glycoprotein OS=Homo sapiens GN=AZGP1 PE=1 SV=2	298	34309.1		21	11	44.3	Carbamidomethyl (C),Carbamidomethyl (C) + Ammonia-loss (N-term C),Oxidation (M)	10.99	10	2.827e-06	3.001e-06	1.06155
P26639	SYTC_HUMAN Threonine--tRNA ligase, cytoplasmic OS=Homo sapiens GN=TARS PE=1 SV=3	723	87021.8	P26639-2;	21	13	19.4	Carbamidomethyl (C),Carbamidomethyl (C) + Ammonia-loss (N-term C),Oxidation (M)	11.96	8.99	9.202e-07	6.886e-07	0.748316
P20930	FILA_HUMAN Filaggrin OS=Homo sapiens GN=FLG PE=1 SV=3	4061	436128		21	14	5.9	Gln->pyro-Glu (N-term Q),Oxidation (M)	12	9	8.72e-08	5.853e-08	0.671216
B7Z403	B7Z403_HUMAN Glyoxalase domain-containing protein 4 OS=Homo sapiens GN=GLOD4 PE=2 SV=1	289	33283.6	Q9HC38;Q9HC38-2;	21	11	46.7	Carbamidomethyl (C),Oxidation (M)	10.96	9.95	2.639e-06	2.176e-06	0.824555
P32119	PRDX2_HUMAN Peroxiredoxin-2 OS=Homo sapiens GN=PRDX2 PE=1 SV=5	198	21932.3		21	9	54	Carbamidomethyl (C),Gln->pyro-Glu (N-term Q)	7.99	10.48	8.945e-06	6.47e-06	0.723309
Q12904	AIMP1_HUMAN Aminoacyl tRNA synthase complex-interacting multifunctional protein 1 OS=Homo sapiens GN=AIMP1 PE=1 SV=2	312	37105.7	Q12904-2;	21	10	49.4	Carbamidomethyl (C),Gln->pyro-Glu (N-term Q),Oxidation (M)	11	9	2.124e-06	1.91e-06	0.899247
Q12906	ILF3_HUMAN Interleukin enhancer-binding factor 3 OS=Homo sapiens GN=ILF3 PE=1 SV=3	894	95531.2		21	19	34.3	Carbamidomethyl (C),Oxidation (M)	5.99	4.99	4.119e-07	2.88e-07	0.699199
P40939	ECHA_HUMAN Trifunctional enzyme subunit alpha, mitochondrial OS=Homo sapiens GN=HADHA PE=1 SV=2	763	83163		21	14	27.9	Carbamidomethyl (C),Oxidation (M)	12	9	7.26e-07	4.255e-07	0.586088
P04792	HSPB1_HUMAN Heat shock protein beta-1 OS=Homo sapiens GN=HSPB1 PE=1 SV=2	205	22822.5		21	8	55.6	Gln->pyro-Glu (N-term Q),Oxidation (M)	10	10	3.47e-06	3.697e-06	1.06542
Q7L099-3	RUFY3_HUMAN Isoform 3 of Protein RUFY3 OS=Homo sapiens GN=RUFY3	620	70744.9		21	23	46	Carbamidomethyl (C),Oxidation (M)	9	10	7.153e-07	5.96e-07	0.833217
P10768	ESTD_HUMAN S-formylglutathione hydrolase OS=Homo sapiens GN=ESD PE=1 SV=2	282	31514.5		21	10	45	Carbamidomethyl (C),Oxidation (M)	9.96	10.96	5.386e-06	3.94e-06	0.731526
Q9BYB4	GNB1L_HUMAN Guanine nucleotide-binding protein subunit beta-like protein 1 OS=Homo sapiens GN=GNB1L PE=1 SV=2	327	35685.2		21	12	43.1	Acetyl (Protein N-term),Carbamidomethyl (C)	11.96	8.96	3.252e-06	2.879e-06	0.885301
Q9NVX2	NLE1_HUMAN Notchless protein homolog 1 OS=Homo sapiens GN=NLE1 PE=1 SV=4	485	53431.2		21	11	36.1	Carbamidomethyl (C)	10.96	9.95	2.312e-06	2.017e-06	0.872405
P24752	THIL_HUMAN Acetyl-CoA acetyltransferase, mitochondrial OS=Homo sapiens GN=ACAT1 PE=1 SV=1	427	45296.7		20	13	29.7	Oxidation (M)	9.98	9.98	1.895e-06	1.749e-06	0.922955
P00492	HPRT_HUMAN Hypoxanthine-guanine phosphoribosyltransferase OS=Homo sapiens GN=HPRT1 PE=1 SV=2	218	24617.6		20	8	50	Carbamidomethyl (C),Oxidation (M)	9	9	3.051e-06	4.295e-06	1.40774
P28482	MK01_HUMAN Mitogen-activated protein kinase 1 OS=Homo sapiens GN=MAPK1 PE=1 SV=3	360	41453.3		20	9	26.9	Acetyl (Protein N-term),Carbamidomethyl (C),Oxidation (M)	9.85	9.88	2.244e-06	2.181e-06	0.971925
P49247	RPIA_HUMAN Ribose-5-phosphate isomerase OS=Homo sapiens GN=RPIA PE=1 SV=3	311	33338		20	10	47.9	Carbamidomethyl (C),Oxidation (M)	9	10	2.238e-06	2.03e-06	0.90706
P62241	RS8_HUMAN 40S ribosomal protein S8 OS=Homo sapiens GN=RPS8 PE=1 SV=2	208	21920	Q5JR95;	20	11	56.9	Carbamidomethyl (C)	9	11	5.516e-06	7.931e-06	1.43782
Q5D862	FILA2_HUMAN Filaggrin-2 OS=Homo sapiens GN=FLG2 PE=1 SV=1	2391	248630		20	10	8.5	Carbamidomethyl (C),Gln->pyro-Glu (N-term Q)	13	7	1.006e-07	4.162e-08	0.413718
P29508	SPB3_HUMAN Serpin B3 OS=Homo sapiens GN=SERPINB3 PE=1 SV=2	390	44644.6		20	18	51.5	Oxidation (M)	8	10	1.525e-06	2.093e-06	1.37246
O43813	LANC1_HUMAN LanC-like protein 1 OS=Homo sapiens GN=LANCL1 PE=1 SV=1	399	45361.6		20	13	40.4	Carbamidomethyl (C),Oxidation (M)	9.96	9.95	3.214e-06	2.681e-06	0.834163
Q12986	NFX1_HUMAN Transcriptional repressor NF-X1 OS=Homo sapiens GN=NFX1 PE=1 SV=2	1120	124637		20	13	18.3	Carbamidomethyl (C),Oxidation (M)	10.93	8.96	2.794e-07	2.901e-07	1.0383
Q14232	EI2BA_HUMAN Translation initiation factor eIF-2B subunit alpha OS=Homo sapiens GN=EIF2B1 PE=1 SV=1	305	33780.8		20	10	35.4	Acetyl (Protein N-term),Carbamidomethyl (C),Oxidation (M)	8.96	7.97	1.627e-06	1.044e-06	0.641672
P43686	PRS6B_HUMAN 26S protease regulatory subunit 6B OS=Homo sapiens GN=PSMC4 PE=1 SV=2	418	47444.6		20	11	38		9	11	1.827e-06	1.725e-06	0.944171
Q14974	IMB1_HUMAN Importin subunit beta-1 OS=Homo sapiens GN=KPNB1 PE=1 SV=2	876	97360.2		20	10	14.2	Oxidation (M)	10.99	8.98	8.406e-07	7.863e-07	0.935403
E9PJM3	E9PJM3_HUMAN F-box only protein 3 OS=Homo sapiens GN=FBXO3 PE=2 SV=1	430	47052.5	Q9UK99;Q9UK99-2;Q9UK99-3;	20	9	30	Carbamidomethyl (C),Oxidation (M)	10.89	8.91	2.809e-06	1.856e-06	0.660733
Q92499	DDX1_HUMAN ATP-dependent RNA helicase DDX1 OS=Homo sapiens GN=DDX1 PE=1 SV=2	740	82595.9		20	14	25.7	Carbamidomethyl (C),Oxidation (M)	11	9	1.18e-06	6.206e-07	0.525932
P08243	ASNS_HUMAN Asparagine synthetase [glutamine-hydrolyzing] OS=Homo sapiens GN=ASNS PE=1 SV=4	561	62272.8	P08243-2;	20	11	23.1	Carbamidomethyl (C),Oxidation (M)	8.91	10.89	8.105e-07	8.972e-07	1.10697
Q96AE4	FUBP1_HUMAN Far upstream element-binding protein 1 OS=Homo sapiens GN=FUBP1 PE=1 SV=3	644	67698.6		20	15	34.2	Acetyl (Protein N-term),Carbamidomethyl (C),Oxidation (M)	8.94	8.91	6.809e-07	5.471e-07	0.803495
P09960	LKHA4_HUMAN Leukotriene A-4 hydrolase OS=Homo sapiens GN=LTA4H PE=1 SV=2	611	69421.3		20	12	29.3	Carbamidomethyl (C),Oxidation (M)	10.9	8.92	8.315e-07	7.626e-07	0.917138
P61353	RL27_HUMAN 60S ribosomal protein L27 OS=Homo sapiens GN=RPL27 PE=1 SV=2	136	15823.8		20	11	61	Oxidation (M)	9.93	9.93	1.404e-05	1.49e-05	1.06125
P62263	RS14_HUMAN 40S ribosomal protein S14 OS=Homo sapiens GN=RPS14 PE=1 SV=3	151	16298.6		20	8	41.7	Carbamidomethyl (C),Carbamidomethyl (C) + Ammonia-loss (N-term C),Oxidation (M)	8	12	7.548e-06	1.255e-05	1.66269
P62899	RL31_HUMAN 60S ribosomal protein L31 OS=Homo sapiens GN=RPL31 PE=1 SV=1	125	14490		20	9	52	Oxidation (M)	9.94	9.94	7.692e-06	6.321e-06	0.821763
P21266	GSTM3_HUMAN Glutathione S-transferase Mu 3 OS=Homo sapiens GN=GSTM3 PE=1 SV=3	225	26596.2		20	10	38.7	Carbamidomethyl (C),Carbamidomethyl (C) + Ammonia-loss (N-term C),Gln->pyro-Glu (N-term Q),Oxidation (M)	10	10	3.882e-06	2.47e-06	0.63627
Q00535	CDK5_HUMAN Cyclin-dependent kinase 5 OS=Homo sapiens GN=CDK5 PE=1 SV=3	292	33355.3		20	10	42.5	Carbamidomethyl (C),Oxidation (M)	8.99	10.99	2.106e-06	2.161e-06	1.02612
P23193	TCEA1_HUMAN Transcription elongation factor A protein 1 OS=Homo sapiens GN=TCEA1 PE=1 SV=2	301	34038.1		20	9	34.9	Carbamidomethyl (C),Oxidation (M)	10.94	8.93	1.779e-06	1.501e-06	0.843732
H0Y2Y8	H0Y2Y8_HUMAN Zyxin (Fragment) OS=Homo sapiens GN=ZYX PE=2 SV=1	540	57750.4		19	11	39.3	Carbamidomethyl (C),Carbamidomethyl (C) + Ammonia-loss (N-term C),Gln->pyro-Glu (N-term Q)	7.87	10.81	5.494e-07	1.212e-06	2.20604
A2VDF0	FUCM_HUMAN Fucose mutarotase OS=Homo sapiens GN=FUOM PE=1 SV=2	154	16790		19	7	76.6	Carbamidomethyl (C),Oxidation (M)	8	10	4.622e-06	4.58e-06	0.990913
B0QYK0	B0QYK0_HUMAN RNA-binding protein EWS OS=Homo sapiens GN=EWSR1 PE=2 SV=1	618	62631.1	Q01844;Q01844-3;Q01844-5;Q01844-6;	19	8	18.7	Carbamidomethyl (C),Gln->pyro-Glu (N-term Q),Oxidation (M)	12.87	4.95	9.987e-07	4.486e-07	0.449184
P25705	ATPA_HUMAN ATP synthase subunit alpha, mitochondrial OS=Homo sapiens GN=ATP5A1 PE=1 SV=1	553	59875.7		19	12	29.5	Oxidation (M)	9.84	8.84	9.039e-07	1.188e-06	1.3143
P30837	AL1B1_HUMAN Aldehyde dehydrogenase X, mitochondrial OS=Homo sapiens GN=ALDH1B1 PE=1 SV=3	517	57314.3		19	11	35	Carbamidomethyl (C),Oxidation (M)	11	7	1.581e-06	1.147e-06	0.72549
P49591	SYSC_HUMAN Serine--tRNA ligase, cytoplasmic OS=Homo sapiens GN=SARS PE=1 SV=3	514	61418.5	Q5T5C7;	19	11	29.8	Carbamidomethyl (C),Oxidation (M)	11	8	1.491e-06	1.307e-06	0.876593
P53621	COPA_HUMAN Coatomer subunit alpha OS=Homo sapiens GN=COPA PE=1 SV=2	1224	139596	P53621-2;	19	15	15.5	Carbamidomethyl (C),Oxidation (M)	12	7	4.199e-07	2.264e-07	0.539176
B4DQJ8	B4DQJ8_HUMAN 6-phosphogluconate dehydrogenase, decarboxylating OS=Homo sapiens GN=PGD PE=2 SV=1	470	53250	P52209;	19	10	25.5	Carbamidomethyl (C),Oxidation (M)	9.85	8.87	1.591e-06	1.144e-06	0.719045
P28838	AMPL_HUMAN Cytosol aminopeptidase OS=Homo sapiens GN=LAP3 PE=1 SV=3	519	52881.9	P28838-2;	19	14	43.2	Carbamidomethyl (C),Oxidation (M)	9	9	1.027e-06	1.231e-06	1.19864
O43707	ACTN4_HUMAN Alpha-actinin-4 OS=Homo sapiens GN=ACTN4 PE=1 SV=2	911	105059		19	15	24.5	Carbamidomethyl (C),Oxidation (M)	9.92	8.93	3.83e-07	3.377e-07	0.881723
P00367	DHE3_HUMAN Glutamate dehydrogenase 1, mitochondrial OS=Homo sapiens GN=GLUD1 PE=1 SV=2	558	61521.3		19	9	23.1	Carbamidomethyl (C) + Ammonia-loss (N-term C),Oxidation (M)	9.91	8.92	1.175e-06	1.325e-06	1.12766
P00491	PNPH_HUMAN Purine nucleoside phosphorylase OS=Homo sapiens GN=PNP PE=1 SV=2	289	32169.2		19	11	49.8	Acetyl (Protein N-term),Carbamidomethyl (C),Oxidation (M)	9.96	8.96	1.834e-06	1.51e-06	0.823337
P49792	RBP2_HUMAN E3 SUMO-protein ligase RanBP2 OS=Homo sapiens GN=RANBP2 PE=1 SV=2	3224	358929		19	11	7	Carbamidomethyl (C),Carbamidomethyl (C) + Ammonia-loss (N-term C),Oxidation (M)	9	9	9.271e-08	1.158e-07	1.24906
P53618	COPB_HUMAN Coatomer subunit beta OS=Homo sapiens GN=COPB1 PE=1 SV=3	953	107344		19	10	16.8	Oxidation (M)	9.99	8.99	3.559e-07	5.461e-07	1.53442
Q9UMS4	PRP19_HUMAN Pre-mRNA-processing factor 19 OS=Homo sapiens GN=PRPF19 PE=1 SV=1	504	55290.4		19	10	40.1	Acetyl (Protein N-term),Carbamidomethyl (C),Oxidation (M)	11.99	6.99	1.843e-06	1.037e-06	0.56267
Q9Y295	DRG1_HUMAN Developmentally-regulated GTP-binding protein 1 OS=Homo sapiens GN=DRG1 PE=1 SV=1	367	40624.9		19	11	38.7	Carbamidomethyl (C)	11	8	1.945e-06	1.388e-06	0.713625
P12532	KCRU_HUMAN Creatine kinase U-type, mitochondrial OS=Homo sapiens GN=CKMT1A PE=1 SV=1	417	47115.3		19	13	42.4	Carbamidomethyl (C),Oxidation (M)	8.83	8.83	2.386e-06	1.576e-06	0.66052
P62633-4	CNBP_HUMAN Isoform 4 of Cellular nucleic acid-binding protein OS=Homo sapiens GN=CNBP	178	19614.6		19	21	78.1	Acetyl (Protein N-term),Carbamidomethyl (C),Carbamidomethyl (C) + Ammonia-loss (N-term C),Glu->pyro-Glu (N-term E)	6	10	8.643e-07	2.569e-06	2.97235
P13804	ETFA_HUMAN Electron transfer flavoprotein subunit alpha, mitochondrial OS=Homo sapiens GN=ETFA PE=1 SV=1	333	35147.6		19	10	41.4	Carbamidomethyl (C),Oxidation (M)	8.8	9.76	1.801e-06	1.731e-06	0.961133
P15531	NDKA_HUMAN Nucleoside diphosphate kinase A OS=Homo sapiens GN=NME1 PE=1 SV=1	152	19676.9	P15531-2;	19	8	59.2	Carbamidomethyl (C),Oxidation (M)	9.74	8.76	2.525e-05	1.306e-05	0.517228
Q9UHX1-2	PUF60_HUMAN Isoform 2 of Poly(U)-binding-splicing factor PUF60 OS=Homo sapiens GN=PUF60	542	55508.5	Q9UHX1-4;Q9UHX1-6;	19	11	38.1	Carbamidomethyl (C),Gln->pyro-Glu (N-term Q),Oxidation (M)	11.76	6.86	1.344e-06	6.729e-07	0.50067
P84077	ARF1_HUMAN ADP-ribosylation factor 1 OS=Homo sapiens GN=ARF1 PE=1 SV=2	181	20737.7		19	10	69.1	Gln->pyro-Glu (N-term Q),Oxidation (M)	11.89	6.94	1.059e-05	3.532e-06	0.333522
P25398	RS12_HUMAN 40S ribosomal protein S12 OS=Homo sapiens GN=RPS12 PE=1 SV=3	132	14541.5		18	7	69.7	Acetyl (Protein N-term),Carbamidomethyl (C),Gln->pyro-Glu (N-term Q),Oxidation (M)	7	10	5.246e-06	7.276e-06	1.38696
B4DT69	B4DT69_HUMAN Dihydrolipoyl dehydrogenase OS=Homo sapiens GN=DLD PE=2 SV=1	461	54287.1	P09622;	18	8	27.5	Carbamidomethyl (C),Oxidation (M)	8	8	8.125e-07	7.707e-07	0.948554
B4E2W0	B4E2W0_HUMAN 3-ketoacyl-CoA thiolase OS=Homo sapiens GN=HADHB PE=2 SV=1	452	51387.6	P55084;	18	10	28.1	Oxidation (M)	9.88	7.91	1.132e-06	1.16e-06	1.02473
P30050	RL12_HUMAN 60S ribosomal protein L12 OS=Homo sapiens GN=RPL12 PE=1 SV=1	165	17843.6		18	9	69.1	Carbamidomethyl (C)	8	10	6.008e-06	5.221e-06	0.869008
O00571	DDX3X_HUMAN ATP-dependent RNA helicase DDX3X OS=Homo sapiens GN=DDX3X PE=1 SV=3	662	73396.1		18	12	26.3	Acetyl (Protein N-term),Carbamidomethyl (C),Oxidation (M)	10.92	6.96	1.489e-06	4.91e-07	0.329752
B5MEG5	B5MEG5_HUMAN Ubiquitin carboxyl-terminal hydrolase OS=Homo sapiens GN=USP19 PE=2 SV=1	1358	150961	E7EST9;O94966;O94966-3;O94966-4;O94966-5;O94966-6;O94966-7;	18	13	14.5	Carbamidomethyl (C)	9	8.99	3.133e-07	2.682e-07	0.856049
B7Z7Q0	B7Z7Q0_HUMAN Phosphatidylinositol transfer protein beta isoform OS=Homo sapiens GN=PITPNB PE=2 SV=1	273	31689.9	P48739;P48739-2;	18	11	62.4	Carbamidomethyl (C),Oxidation (M)	9.95	6.98	4.205e-06	2.515e-06	0.598098
Q13011	ECH1_HUMAN Delta(3,5)-Delta(2,4)-dienoyl-CoA isomerase, mitochondrial OS=Homo sapiens GN=ECH1 PE=1 SV=2	328	35883.4		18	9	41.5	Carbamidomethyl (C),Oxidation (M)	7.95	8.97	1.797e-06	1.937e-06	1.07791
P36551	HEM6_HUMAN Coproporphyrinogen-III oxidase, mitochondrial OS=Homo sapiens GN=CPOX PE=1 SV=3	454	50246		18	10	29.5	Carbamidomethyl (C),Oxidation (M)	10	8	1.305e-06	1.056e-06	0.809195
Q13435	SF3B2_HUMAN Splicing factor 3B subunit 2 OS=Homo sapiens GN=SF3B2 PE=1 SV=2	895	100417		18	12	21.6	Oxidation (M)	7.9	8.93	4.555e-07	4.05e-07	0.889133
P39748	FEN1_HUMAN Flap endonuclease 1 OS=Homo sapiens GN=FEN1 PE=1 SV=1	380	42674.2		18	12	46.1	Carbamidomethyl (C),Gln->pyro-Glu (N-term Q),Oxidation (M)	9.93	6.96	3.287e-06	7.604e-07	0.231336
P40429	RL13A_HUMAN 60S ribosomal protein L13a OS=Homo sapiens GN=RPL13A PE=1 SV=2	203	23616.4		18	8	35.5	Acetyl (Protein N-term),Carbamidomethyl (C)	8.96	7.97	5.902e-06	4.032e-06	0.683158
P41223	BUD31_HUMAN Protein BUD31 homolog OS=Homo sapiens GN=BUD31 PE=1 SV=2	144	17024.6		18	9	61.8	Carbamidomethyl (C)	7.95	9.95	2.303e-06	3.07e-06	1.33304
Q15459	SF3A1_HUMAN Splicing factor 3A subunit 1 OS=Homo sapiens GN=SF3A1 PE=1 SV=1	793	89064.6		18	11	20.3	Gln->pyro-Glu (N-term Q)	8.98	8.95	6.093e-07	5.313e-07	0.871984
P05091	ALDH2_HUMAN Aldehyde dehydrogenase, mitochondrial OS=Homo sapiens GN=ALDH2 PE=1 SV=2	517	56489.7		18	9	22.2		7.93	7.94	5.4e-07	4.87e-07	0.901852
P51610	HCFC1_HUMAN Host cell factor 1 OS=Homo sapiens GN=HCFC1 PE=1 SV=2	2035	202300	P51610-2;	18	11	8.9	Oxidation (M)	8.98	8.97	3.761e-07	3.601e-07	0.957458
Q9Y230	RUVB2_HUMAN RuvB-like 2 OS=Homo sapiens GN=RUVBL2 PE=1 SV=3	463	51250.6		18	12	36.3	Carbamidomethyl (C),Oxidation (M)	7.95	9.92	1.193e-06	1.325e-06	1.11065
Q9Y314	NOSIP_HUMAN Nitric oxide synthase-interacting protein OS=Homo sapiens GN=NOSIP PE=1 SV=1	301	33241.1		18	10	48.2	Carbamidomethyl (C),Oxidation (M)	7.98	9.95	1.292e-06	2.524e-06	1.95356
Q8WYA6	CTBL1_HUMAN Beta-catenin-like protein 1 OS=Homo sapiens GN=CTNNBL1 PE=1 SV=1	563	65294.2		18	9	21.8	Acetyl (Protein N-term),Carbamidomethyl (C),Oxidation (M)	8.92	7.93	7.58e-07	7.392e-07	0.975198
P61313	RL15_HUMAN 60S ribosomal protein L15 OS=Homo sapiens GN=RPL15 PE=1 SV=2	204	24185.1		18	8	37.3	Gln->pyro-Glu (N-term Q)	8.88	8.88	5.107e-06	4.794e-06	0.938712
P23381	SYWC_HUMAN Tryptophan--tRNA ligase, cytoplasmic OS=Homo sapiens GN=WARS PE=1 SV=2	471	53257.7		17	10	37.4	Carbamidomethyl (C),Oxidation (M)	7.92	8.91	7.638e-07	8.578e-07	1.12307
P25789	PSA4_HUMAN Proteasome subunit alpha type-4 OS=Homo sapiens GN=PSMA4 PE=1 SV=1	261	29537.2		17	8	38.7	Carbamidomethyl (C),Oxidation (M)	8.79	7.82	2.153e-06	1.943e-06	0.902462
K7ER00	K7ER00_HUMAN Phenylalanine--tRNA ligase alpha subunit OS=Homo sapiens GN=FARSA PE=2 SV=1	548	57671.6	Q9Y285;	17	9	23.2	Oxidation (M)	9.83	6.88	1.345e-06	5.521e-07	0.410483
B4DN89	B4DN89_HUMAN Serine/arginine-rich-splicing factor 2 OS=Homo sapiens GN=SFRS2 PE=2 SV=1	209	25515.2	J3KP15;J3QL05;Q01130;	17	7	46.2	Acetyl (Protein N-term),Oxidation (M)	8	9	2.147e-06	1.959e-06	0.912436
B4DZI8	B4DZI8_HUMAN Coatomer protein complex, subunit beta 2 (Beta prime), isoform CRA_b OS=Homo sapiens GN=COPB2 PE=2 SV=1	877	102693	P35606;	17	11	20.2	Carbamidomethyl (C),Gln->pyro-Glu (N-term Q),Oxidation (M)	8	9	5.191e-07	4.033e-07	0.776922
B9A041	B9A041_HUMAN Malate dehydrogenase, cytoplasmic OS=Homo sapiens GN=MDH1 PE=2 SV=1	210	38693.1	P40925;P40925-2;P40925-3;	17	10	58.1	Carbamidomethyl (C)	7.92	7.92	4.492e-06	4.242e-06	0.944346
P33991	MCM4_HUMAN DNA replication licensing factor MCM4 OS=Homo sapiens GN=MCM4 PE=1 SV=5	863	96749.8		17	11	19.7	Carbamidomethyl (C),Oxidation (M)	10	7	5.136e-07	3.975e-07	0.773949
P35998	PRS7_HUMAN 26S protease regulatory subunit 7 OS=Homo sapiens GN=PSMC2 PE=1 SV=3	433	48729.2		17	12	42	Carbamidomethyl (C),Oxidation (M)	10	6	1.023e-06	6.157e-07	0.601857
Q13616	CUL1_HUMAN Cullin-1 OS=Homo sapiens GN=CUL1 PE=1 SV=2	776	89838.1		17	12	18.2	Carbamidomethyl (C)	9.99	7	6.097e-07	3.689e-07	0.605052
E7ENG9	E7ENG9_HUMAN Latent-transforming growth factor beta-binding protein 4 OS=Homo sapiens GN=LTBP4 PE=2 SV=1	1586	169840	E7EUU1;Q8N2S1;Q8N2S1-2;Q8N2S1-3;	17	12	9.3	Carbamidomethyl (C),Carbamidomethyl (C) + Ammonia-loss (N-term C)	4.98	11.97	9.765e-08	1.487e-07	1.52279
Q14247	SRC8_HUMAN Src substrate cortactin OS=Homo sapiens GN=CTTN PE=1 SV=2	550	57575.6	Q14247-2;Q14247-3;	17	10	25		10	7	6.74e-07	2.93e-07	0.434718
P41091	IF2G_HUMAN Eukaryotic translation initiation factor 2 subunit 3 OS=Homo sapiens GN=EIF2S3 PE=1 SV=3	472	51203.3		17	11	31.8	Acetyl (Protein N-term),Carbamidomethyl (C)	8.94	7.95	1.39e-06	1.335e-06	0.960432
Q14697	GANAB_HUMAN Neutral alpha-glucosidase AB OS=Homo sapiens GN=GANAB PE=1 SV=3	944	107077		17	14	23.4	Oxidation (M)	9.91	5.93	7.08e-07	4.472e-07	0.631638
P42766	RL35_HUMAN 60S ribosomal protein L35 OS=Homo sapiens GN=RPL35 PE=1 SV=2	123	14578.6		17	8	39	Gln->pyro-Glu (N-term Q)	8.53	8	6.087e-06	7.18e-06	1.17956
E9PM69	E9PM69_HUMAN 26S protease regulatory subunit 6A OS=Homo sapiens GN=PSMC3 PE=2 SV=1	397	47448.6	P17980;R4GNH3;	17	9	27.5	Carbamidomethyl (C)	8.93	6.92	1.021e-06	7.635e-07	0.747796
P04843	RPN1_HUMAN Dolichyl-diphosphooligosaccharide--protein glycosyltransferase subunit 1 OS=Homo sapiens GN=RPN1 PE=1 SV=1	607	68706.9		17	9	18.1		9	8	8.604e-07	9.396e-07	1.09205
P52597	HNRPF_HUMAN Heterogeneous nuclear ribonucleoprotein F OS=Homo sapiens GN=HNRNPF PE=1 SV=3	415	45750.9		17	12	38.8	Acetyl (Protein N-term),Carbamidomethyl (C),Glu->pyro-Glu (N-term E),Oxidation (M)	8	9	9.982e-07	7.278e-07	0.729112
P07237	PDIA1_HUMAN Protein disulfide-isomerase OS=Homo sapiens GN=P4HB PE=1 SV=3	508	57224.8		17	11	32.1	Oxidation (M)	5.89	9.84	5.363e-07	8.673e-07	1.61719
Q9Y237	PIN4_HUMAN Peptidyl-prolyl cis-trans isomerase NIMA-interacting 4 OS=Homo sapiens GN=PIN4 PE=1 SV=1	131	16633.5	Q9Y237-2;	17	6	55	Gln->pyro-Glu (N-term Q),Oxidation (M)	9	8	5.58e-06	4.263e-06	0.763978
P11177	ODPB_HUMAN Pyruvate dehydrogenase E1 component subunit beta, mitochondrial OS=Homo sapiens GN=PDHB PE=1 SV=3	359	37580.2	P11177-2;P11177-3;	17	9	35.2	Carbamidomethyl (C),Oxidation (M)	10.95	5.97	1.707e-06	8.966e-07	0.525249
B5MCQ5	B5MCQ5_HUMAN Protein disulfide-isomerase A6 OS=Homo sapiens GN=PDIA6 PE=2 SV=1	488	54011.2	B7Z254;F8WA83;Q15084;Q15084-2;	16	10	34.1	Carbamidomethyl (C)	8	8	1.559e-06	1.242e-06	0.796665
E7ETK0	E7ETK0_HUMAN 40S ribosomal protein S24 OS=Homo sapiens GN=RPS24 PE=2 SV=1	131	32482	P62847;P62847-2;P62847-3;P62847-4;	16	6	41.5	Acetyl (Protein N-term),Gln->pyro-Glu (N-term Q),Oxidation (M)	8	8	4.517e-06	5.147e-06	1.13947
J3KN87	J3KN87_HUMAN Serine/threonine-protein kinase Chk1 OS=Homo sapiens GN=CHEK1 PE=2 SV=1	432	50508.8	O14757;O14757-3;	16	10	28.7	Carbamidomethyl (C)	6.92	8.88	1.59e-06	1.566e-06	0.984906
P07954	FUMH_HUMAN Fumarate hydratase, mitochondrial OS=Homo sapiens GN=FH PE=1 SV=3	510	50306.8	P07954-2;	16	7	28.7	Oxidation (M)	6	9	3.459e-07	5.955e-07	1.7216
J3KRX5	J3KRX5_HUMAN 60S ribosomal protein L17 (Fragment) OS=Homo sapiens GN=RPL17 PE=2 SV=1	174	26409.8	J3QQT2;P18621;P18621-3;	16	9	50.9	Carbamidomethyl (C),Oxidation (M)	7.89	7.88	6.212e-06	3.589e-06	0.577753
P14174	MIF_HUMAN Macrophage migration inhibitory factor OS=Homo sapiens GN=MIF PE=1 SV=4	115	12486.2		16	3	35.7	Acetyl (Protein N-term),Carbamidomethyl (C),Oxidation (M)	7	8	1.042e-05	1.52e-05	1.45873
B4DR03	B4DR03_HUMAN N-alpha-acetyltransferase 40 OS=Homo sapiens GN=NAA40 PE=2 SV=1	216	27230.1	Q86UY6;	16	7	48.1	Carbamidomethyl (C),Oxidation (M)	8.91	6.93	2.391e-06	2.374e-06	0.99289
P31151	S10A7_HUMAN Protein S100-A7 OS=Homo sapiens GN=S100A7 PE=1 SV=4	101	11481.6		16	6	48.5	Carbamidomethyl (C),Oxidation (M)	8	8	7.113e-06	7.587e-06	1.06664
O43684	BUB3_HUMAN Mitotic checkpoint protein BUB3 OS=Homo sapiens GN=BUB3 PE=1 SV=1	328	37021.2	O43684-2;	16	8	27	Carbamidomethyl (C),Oxidation (M)	6.93	8.92	1.811e-06	2.005e-06	1.10712
Q13162	PRDX4_HUMAN Peroxiredoxin-4 OS=Homo sapiens GN=PRDX4 PE=1 SV=1	271	30592.9		16	12	60.5	Carbamidomethyl (C),Gln->pyro-Glu (N-term Q)	7.98	7.98	3.642e-06	2.866e-06	0.78693
O95433	AHSA1_HUMAN Activator of 90 kDa heat shock protein ATPase homolog 1 OS=Homo sapiens GN=AHSA1 PE=1 SV=1	338	38340.3		16	9	31.1	Oxidation (M)	8.88	6.9	2.313e-06	1.739e-06	0.751837
P36871	PGM1_HUMAN Phosphoglucomutase-1 OS=Homo sapiens GN=PGM1 PE=1 SV=3	562	61572.6		16	10	20.3		6.96	8.95	7.383e-07	7.982e-07	1.08113
E7EQ69	E7EQ69_HUMAN N-alpha-acetyltransferase 50 OS=Homo sapiens GN=NAA50 PE=2 SV=1	168	19422.1	Q9GZZ1;	16	11	52.4	Carbamidomethyl (C)	7.9	7.89	5.179e-06	5.771e-06	1.11431
E7EUU4	E7EUU4_HUMAN Eukaryotic translation initiation factor 4 gamma 1 OS=Homo sapiens GN=EIF4G1 PE=2 SV=1	1560	176596	E7EX73;E9PGM1;Q04637;Q04637-3;Q04637-4;Q04637-5;Q04637-6;Q04637-7;Q04637-8;Q04637-9;	16	11	11.1	Carbamidomethyl (C),Oxidation (M)	7.98	7.99	2.031e-07	1.1e-07	0.541605
Q14766	LTBP1_HUMAN Latent-transforming growth factor beta-binding protein 1 OS=Homo sapiens GN=LTBP1 PE=1 SV=4	1721	187248	Q14766-4;	16	12	13.2	Carbamidomethyl (C),Oxidation (M)	8.96	6.97	1.143e-07	1.025e-07	0.896763
P46779	RL28_HUMAN 60S ribosomal protein L28 OS=Homo sapiens GN=RPL28 PE=1 SV=3	137	15773.7		16	9	48.2	Acetyl (Protein N-term),Carbamidomethyl (C),Oxidation (M)	7.94	7.93	6.081e-06	3.24e-06	0.532807
P49419	AL7A1_HUMAN Alpha-aminoadipic semialdehyde dehydrogenase OS=Homo sapiens GN=ALDH7A1 PE=1 SV=5	539	55475.5	P49419-2;	16	8	24.7	Carbamidomethyl (C),Gln->pyro-Glu (N-term Q)	7.92	7.92	8.535e-07	8.127e-07	0.952197
Q15645	PCH2_HUMAN Pachytene checkpoint protein 2 homolog OS=Homo sapiens GN=TRIP13 PE=1 SV=2	432	48646.6		16	11	26.2	Carbamidomethyl (C)	7.99	7.98	1.175e-06	1.089e-06	0.926809
P49756	RBM25_HUMAN RNA-binding protein 25 OS=Homo sapiens GN=RBM25 PE=1 SV=3	843	100377		16	10	16.3	Carbamidomethyl (C)	8.96	6.97	6.082e-07	4.335e-07	0.712759
P06737	PYGL_HUMAN Glycogen phosphorylase, liver form OS=Homo sapiens GN=PYGL PE=1 SV=4	847	93309.2	P06737-2;	16	14	21	Oxidation (M)	11	5	5.403e-07	1.984e-07	0.367203
G3V0E4	G3V0E4_HUMAN Mitochondrial-processing peptidase subunit beta OS=Homo sapiens GN=PMPCB PE=3 SV=1	490	54475.6	O75439;	16	10	26.6	Carbamidomethyl (C)	7.92	7.92	1.227e-06	9.924e-07	0.808802
G8JLB6	G8JLB6_HUMAN Heterogeneous nuclear ribonucleoprotein H OS=Homo sapiens GN=HNRNPH1 PE=2 SV=1	472	49324.5	P31943;	16	14	44.1	Acetyl (Protein N-term),Carbamidomethyl (C),Oxidation (M)	7.73	7.8	1.409e-06	6.032e-07	0.428105
P07686	HEXB_HUMAN Beta-hexosaminidase subunit beta OS=Homo sapiens GN=HEXB PE=1 SV=3	556	63233.3		16	10	20	Carbamidomethyl (C),Oxidation (M)	7.92	6.95	1.047e-06	1.074e-06	1.02579
Q9UQ80	PA2G4_HUMAN Proliferation-associated protein 2G4 OS=Homo sapiens GN=PA2G4 PE=1 SV=3	394	43867.2		16	9	31.7	Acetyl (Protein N-term),Carbamidomethyl (C),Oxidation (M)	7.98	7.99	1.117e-06	1.099e-06	0.983885
Q8NC69	KCTD6_HUMAN BTB/POZ domain-containing protein KCTD6 OS=Homo sapiens GN=KCTD6 PE=2 SV=2	237	27646.5		16	8	42.2	Carbamidomethyl (C),Oxidation (M)	9	7	2.006e-06	2.326e-06	1.15952
Q96D46	NMD3_HUMAN 60S ribosomal export protein NMD3 OS=Homo sapiens GN=NMD3 PE=1 SV=1	503	57709.9		16	10	25.6	Carbamidomethyl (C),Oxidation (M)	6.98	7.97	1.051e-06	1.131e-06	1.07612
P13693	TCTP_HUMAN Translationally-controlled tumor protein OS=Homo sapiens GN=TPT1 PE=1 SV=1	172	21565.7	Q5W0H4;	16	9	65.7	Carbamidomethyl (C),Oxidation (M)	7.95	5.94	3.571e-06	2.973e-06	0.83254
Q9BZZ5-2	API5_HUMAN Isoform 2 of Apoptosis inhibitor 5 OS=Homo sapiens GN=API5	504	56878.9		16	11	25	Carbamidomethyl (C),Oxidation (M)	9.84	5.92	1.461e-06	9.095e-07	0.622519
P62829	RL23_HUMAN 60S ribosomal protein L23 OS=Homo sapiens GN=RPL23 PE=1 SV=1	140	14892.1		16	8	55	Carbamidomethyl (C),Oxidation (M)	6.94	8.92	8.232e-06	1.074e-05	1.30466
P62913	RL11_HUMAN 60S ribosomal protein L11 OS=Homo sapiens GN=RPL11 PE=1 SV=2	178	20275.7		16	7	40.4	Acetyl (Protein N-term),Carbamidomethyl (C),Oxidation (M)	4.96	6.14	3.047e-06	3.474e-06	1.14014
Q9NUU7	DD19A_HUMAN ATP-dependent RNA helicase DDX19A OS=Homo sapiens GN=DDX19A PE=1 SV=1	478	54066.9		16	11	32.2	Acetyl (Protein N-term),Carbamidomethyl (C),Oxidation (M)	4.93	4.78	4.668e-07	3.568e-07	0.764353
P16989	YBOX3_HUMAN Y-box-binding protein 3 OS=Homo sapiens GN=YBX3 PE=1 SV=4	372	37088.6	P16989-3;	16	11	56.4	Oxidation (M)	5.5	5.5	8.496e-07	6.014e-07	0.707863
P17174	AATC_HUMAN Aspartate aminotransferase, cytoplasmic OS=Homo sapiens GN=GOT1 PE=1 SV=3	413	46326.6		16	10	42.4	Oxidation (M)	9	6	8.594e-07	5.733e-07	0.667093
P06493	CDK1_HUMAN Cyclin-dependent kinase 1 OS=Homo sapiens GN=CDK1 PE=1 SV=3	297	34145.9		16	11	43.8	Oxidation (M)	8.97	4.99	3.236e-06	1.901e-06	0.587454
P22626	ROA2_HUMAN Heterogeneous nuclear ribonucleoproteins A2/B1 OS=Homo sapiens GN=HNRNPA2B1 PE=1 SV=2	353	36073.9	P22626-2;	16	9	34	Carbamidomethyl (C),Oxidation (M)	9	7	1.346e-06	6.165e-07	0.458024
C9JNW5	C9JNW5_HUMAN 60S ribosomal protein L24 OS=Homo sapiens GN=RPL24 PE=2 SV=1	150	17803.9	C9JXB8;P83731;	15	9	61.2	Carbamidomethyl (C),Oxidation (M)	7	8	4.936e-06	6.183e-06	1.25263
CONT_LYSC_HUMAN	Possible Contaminant LYSC_HUMAN	148	16562.3	F8VV32;P61626;	15	6	52.9	Carbamidomethyl (C),Oxidation (M)	7	8	5.411e-06	5.619e-06	1.03844
P25786	PSA1_HUMAN Proteasome subunit alpha type-1 OS=Homo sapiens GN=PSMA1 PE=1 SV=1	263	30292.3	P25786-2;	15	7	30	Carbamidomethyl (C),Oxidation (M)	7.92	5.94	1.364e-06	1.162e-06	0.851906
O95218	ZRAB2_HUMAN Zinc finger Ran-binding domain-containing protein 2 OS=Homo sapiens GN=ZRANB2 PE=1 SV=2	330	36386.5	O95218-2;	15	8	31.6	Carbamidomethyl (C),Oxidation (M)	7	8	1.246e-06	1.673e-06	1.3427
J3KTF8	J3KTF8_HUMAN Rho GDP-dissociation inhibitor 1 (Fragment) OS=Homo sapiens GN=ARHGDIA PE=2 SV=1	194	23246.7	J3QQX2;P52565;	15	6	40.2	Acetyl (Protein N-term),Oxidation (M)	7.96	6.97	5.207e-06	3.534e-06	0.678702
B4DFL2	B4DFL2_HUMAN Isocitrate dehydrogenase [NADP] OS=Homo sapiens GN=IDH2 PE=2 SV=1	400	51002.9	P48735;	15	10	27.8	Carbamidomethyl (C),Oxidation (M)	8.91	5.94	1.227e-06	7.635e-07	0.622249
P30086	PEBP1_HUMAN Phosphatidylethanolamine-binding protein 1 OS=Homo sapiens GN=PEBP1 PE=1 SV=3	187	21097.7		15	8	64.7	Carbamidomethyl (C)	8	7	1.17e-05	7.37e-06	0.629915
M0R2B7	M0R2B7_HUMAN DNA polymerase OS=Homo sapiens GN=POLD1 PE=2 SV=1	1133	123877	P28340;	15	10	10.8	Carbamidomethyl (C)	7.96	6.96	2.941e-07	1.793e-07	0.609657
O00299	CLIC1_HUMAN Chloride intracellular channel protein 1 OS=Homo sapiens GN=CLIC1 PE=1 SV=4	241	26977.8		15	10	57.7	Acetyl (Protein N-term),Carbamidomethyl (C)	8	7	2.305e-06	1.637e-06	0.710195
Q6UXN9	WDR82_HUMAN WD repeat-containing protein 82 OS=Homo sapiens GN=WDR82 PE=1 SV=1	313	35146.5		15	10	28.1	Carbamidomethyl (C),Oxidation (M)	6	9	9.276e-07	1.216e-06	1.31091
P30040	ERP29_HUMAN Endoplasmic reticulum resident protein 29 OS=Homo sapiens GN=ERP29 PE=1 SV=4	261	29047.2		15	8	33.7	Gln->pyro-Glu (N-term Q),Oxidation (M)	9	6	1.768e-06	1.645e-06	0.93043
P31153	METK2_HUMAN S-adenosylmethionine synthase isoform type-2 OS=Homo sapiens GN=MAT2A PE=1 SV=1	395	43741.4		15	9	22.5		5.99	8	9.768e-07	2.226e-06	2.27887
Q10713	MPPA_HUMAN Mitochondrial-processing peptidase subunit alpha OS=Homo sapiens GN=PMPCA PE=1 SV=2	525	58359.7		15	8	21.7	Carbamidomethyl (C),Oxidation (M)	8	7	1.066e-06	8.423e-07	0.79015
Q13347	EIF3I_HUMAN Eukaryotic translation initiation factor 3 subunit I OS=Homo sapiens GN=EIF3I PE=1 SV=1	325	36568.7		15	7	37.2	Carbamidomethyl (C),Oxidation (M)	8	7	2.573e-06	1.51e-06	0.586864
Q13813	SPTN1_HUMAN Spectrin alpha chain, non-erythrocytic 1 OS=Homo sapiens GN=SPTAN1 PE=1 SV=3	2472	282828	Q13813-3;	15	11	6.3		8	7	7.497e-08	7.693e-08	1.02614
E7EU23	E7EU23_HUMAN Rab GDP dissociation inhibitor beta OS=Homo sapiens GN=GDI2 PE=2 SV=1	449	50756.9	P50395;	15	16	45.4	Carbamidomethyl (C),Oxidation (M)	8.86	5.91	1.274e-06	1.208e-06	0.948195
E9PLM6	E9PLM6_HUMAN Midkine OS=Homo sapiens GN=MDK PE=2 SV=1	156	15611	E9PPJ5;P21741;	15	8	54.2	Carbamidomethyl (C)	7	8	4.298e-06	5.673e-06	1.31992
Q15417	CNN3_HUMAN Calponin-3 OS=Homo sapiens GN=CNN3 PE=1 SV=1	329	36480.8		15	8	34.3	Carbamidomethyl (C),Oxidation (M)	7.92	5.94	8.084e-07	8.311e-07	1.02808
Q15654	TRIP6_HUMAN Thyroid receptor-interacting protein 6 OS=Homo sapiens GN=TRIP6 PE=1 SV=3	476	50381.5		15	10	38.9	Acetyl (Protein N-term),Carbamidomethyl (C)	5	9	6.256e-07	7.005e-07	1.11973
P05455	LA_HUMAN Lupus La protein OS=Homo sapiens GN=SSB PE=1 SV=2	408	46916.2		15	11	34.3	Carbamidomethyl (C)	8.95	4.98	1.133e-06	9.549e-07	0.842807
Q9Y617	SERC_HUMAN Phosphoserine aminotransferase OS=Homo sapiens GN=PSAT1 PE=1 SV=2	370	40504.9		15	9	28.1	Carbamidomethyl (C)	8	7	1.191e-06	1.094e-06	0.918556
P09661	RU2A_HUMAN U2 small nuclear ribonucleoprotein A' OS=Homo sapiens GN=SNRPA1 PE=1 SV=2	255	28470.2		15	9	34.1		7.95	6.95	1.786e-06	1.336e-06	0.74804
Q9NS15	LTBP3_HUMAN Latent-transforming growth factor beta-binding protein 3 OS=Homo sapiens GN=LTBP3 PE=1 SV=4	1303	134563	Q9NS15-2;	15	11	15.9	Carbamidomethyl (C),Carbamidomethyl (C) + Ammonia-loss (N-term C)	5.92	8.89	1.767e-07	1.27e-07	0.718732
Q9UHD1	CHRD1_HUMAN Cysteine and histidine-rich domain-containing protein 1 OS=Homo sapiens GN=CHORDC1 PE=1 SV=2	332	37555.7		15	11	42.8	Acetyl (Protein N-term),Carbamidomethyl (C),Oxidation (M)	6.92	7.91	1.77e-06	1.338e-06	0.755932
P22307	NLTP_HUMAN Non-specific lipid-transfer protein OS=Homo sapiens GN=SCP2 PE=1 SV=2	547	56604.4	P22307-2;P22307-4;P22307-6;P22307-7;P22307-8;	15	6	37.9	Oxidation (M)	8	7	1.085e-06	1.07e-06	0.986175
Q00688	FKBP3_HUMAN Peptidyl-prolyl cis-trans isomerase FKBP3 OS=Homo sapiens GN=FKBP3 PE=1 SV=1	224	25215.3		15	9	53.6	Carbamidomethyl (C)	6	9	3.831e-06	4.328e-06	1.12973
Q9NYP9	MS18A_HUMAN Protein Mis18-alpha OS=Homo sapiens GN=MIS18A PE=1 SV=1	233	25900.5		14	7	46.8	Carbamidomethyl (C),Gln->pyro-Glu (N-term Q),Oxidation (M)	7	7	4.216e-06	3.249e-06	0.770636
B0QYN7	B0QYN7_HUMAN SUMO-conjugating enzyme UBC9 OS=Homo sapiens GN=UBE2I PE=2 SV=1	184	18031.2	CONT_UBE2I_HUMAN;H3BPC4;H3BQQ9;P63279;	14	6	78.6	Carbamidomethyl (C),Oxidation (M)	7	6	5.238e-06	4.249e-06	0.811187
P23526	SAHH_HUMAN Adenosylhomocysteinase OS=Homo sapiens GN=AHCY PE=1 SV=4	432	47811.3		14	11	25.7	Carbamidomethyl (C),Oxidation (M)	9	5	2.34e-06	1.742e-06	0.744444
J3KTA4	J3KTA4_HUMAN Probable ATP-dependent RNA helicase DDX5 OS=Homo sapiens GN=DDX5 PE=2 SV=1	614	69284.8	P17844;	14	16	32.4	Carbamidomethyl (C),Gln->pyro-Glu (N-term Q),Oxidation (M)	7.9	4.93	8.253e-07	3.348e-07	0.405671
B1AK85	B1AK85_HUMAN F-actin-capping protein subunit beta OS=Homo sapiens GN=CAPZB PE=2 SV=1	260	30681.4	P47756;P47756-2;	14	6	36.9	Acetyl (Protein N-term),Carbamidomethyl (C),Gln->pyro-Glu (N-term Q),Oxidation (M)	4.98	8.95	1.096e-06	2.068e-06	1.88686
O94906	PRP6_HUMAN Pre-mRNA-processing factor 6 OS=Homo sapiens GN=PRPF6 PE=1 SV=1	941	102635	O94906-2;	14	9	13.5	Carbamidomethyl (C)	6	7	2.426e-07	2.634e-07	1.08574
P26599	PTBP1_HUMAN Polypyrimidine tract-binding protein 1 OS=Homo sapiens GN=PTBP1 PE=1 SV=1	531	59758	P26599-2;P26599-3;	14	10	37.7	Carbamidomethyl (C),Oxidation (M)	7.89	5.91	6.386e-07	6.972e-07	1.09176
P06702	S10A9_HUMAN Protein S100-A9 OS=Homo sapiens GN=S100A9 PE=1 SV=1	114	13251.5		14	7	55.3	Oxidation (M)	7	7	1.129e-05	9.659e-06	0.855536
P12273	PIP_HUMAN Prolactin-inducible protein OS=Homo sapiens GN=PIP PE=1 SV=1	146	16597.8		14	7	55.5	Carbamidomethyl (C),Oxidation (M)	7	6	3.3e-06	3.954e-06	1.19818
M0R117	M0R117_HUMAN 60S ribosomal protein L18a OS=Homo sapiens GN=RPL18A PE=2 SV=1	154	20784.9	Q02543;	14	6	39.6	Carbamidomethyl (C),Carbamidomethyl (C) + Ammonia-loss (N-term C),Oxidation (M)	7	7	4.197e-06	3.954e-06	0.942102
P30046	DOPD_HUMAN D-dopachrome decarboxylase OS=Homo sapiens GN=DDT PE=1 SV=3	118	12721.7		14	8	89	Carbamidomethyl (C),Oxidation (M)	7.92	5.94	8.403e-06	7.318e-06	0.870879
P30153	2AAA_HUMAN Serine/threonine-protein phosphatase 2A 65 kDa regulatory subunit A alpha isoform OS=Homo sapiens GN=PPP2R1A PE=1 SV=4	589	65429		14	8	16.3	Carbamidomethyl (C),Oxidation (M)	6.93	6.91	8.65e-07	7.143e-07	0.82578
B7Z1R5	B7Z1R5_HUMAN V-type proton ATPase catalytic subunit A OS=Homo sapiens GN=ATP6V1A PE=2 SV=1	584	68440.6	P38606;	14	8	21.1	Carbamidomethyl (C),Oxidation (M)	8	6	7.4e-07	3.867e-07	0.522568
O14545	TRAD1_HUMAN TRAF-type zinc finger domain-containing protein 1 OS=Homo sapiens GN=TRAFD1 PE=1 SV=1	582	64962.2		14	10	27.3	Acetyl (Protein N-term),Carbamidomethyl (C)	6.98	6.99	4.114e-07	5.173e-07	1.25741
Q02878	RL6_HUMAN 60S ribosomal protein L6 OS=Homo sapiens GN=RPL6 PE=1 SV=3	288	32779.7		14	8	28.1		6.98	6.98	4.751e-06	4.672e-06	0.983372
O43482	MS18B_HUMAN Protein Mis18-beta OS=Homo sapiens GN=OIP5 PE=1 SV=2	229	24729.5		14	7	41.5	Carbamidomethyl (C),Oxidation (M)	7	7	1.413e-06	1.408e-06	0.996461
O60506	HNRPQ_HUMAN Heterogeneous nuclear ribonucleoprotein Q OS=Homo sapiens GN=SYNCRIP PE=1 SV=2	623	65803.7	O60506-2;	14	13	33.8		7.93	5.95	9.464e-07	5.293e-07	0.559277
Q13155	AIMP2_HUMAN Aminoacyl tRNA synthase complex-interacting multifunctional protein 2 OS=Homo sapiens GN=AIMP2 PE=1 SV=2	320	35416.3		14	7	26.6	Carbamidomethyl (C),Gln->pyro-Glu (N-term Q),Oxidation (M)	6	8	8.463e-07	1.186e-06	1.40139
O75937	DNJC8_HUMAN DnaJ homolog subfamily C member 8 OS=Homo sapiens GN=DNAJC8 PE=1 SV=2	253	29895.5		14	7	36	Acetyl (Protein N-term),Gln->pyro-Glu (N-term Q)	6	7	2.269e-06	1.43e-06	0.630234
D3YTB1	D3YTB1_HUMAN 60S ribosomal protein L32 (Fragment) OS=Homo sapiens GN=RPL32 PE=2 SV=1	133	15885.8	F8W727;P62910;	14	9	49.6	Carbamidomethyl (C),Oxidation (M)	7	7	2.808e-06	2.418e-06	0.861111
D6RAN4	D6RAN4_HUMAN 60S ribosomal protein L9 (Fragment) OS=Homo sapiens GN=RPL9 PE=2 SV=1	182	21903.8	P32969;	14	6	42.3	Carbamidomethyl (C),Oxidation (M)	7.92	5.94	2.975e-06	3.202e-06	1.0763
E9PDK2	E9PDK2_HUMAN Putative E3 ubiquitin-protein ligase UNKL OS=Homo sapiens GN=UNKL PE=2 SV=1	733	79646.1		14	9	16.8	Carbamidomethyl (C)	6.96	6.97	2.957e-07	3.127e-07	1.05749
P05089	ARGI1_HUMAN Arginase-1 OS=Homo sapiens GN=ARG1 PE=1 SV=2	322	34803.3		14	9	43.5	Carbamidomethyl (C),Oxidation (M)	8.95	4.97	2.754e-06	8.725e-07	0.316812
F8W1R7	F8W1R7_HUMAN Myosin light polypeptide 6 OS=Homo sapiens GN=MYL6 PE=2 SV=1	145	16986.2	G3V1V0;P60660;P60660-2;	14	6	46.2	Acetyl (Protein N-term),Carbamidomethyl (C),Oxidation (M)	6.92	6.91	4.282e-06	6.041e-06	1.41079
P52292	IMA1_HUMAN Importin subunit alpha-1 OS=Homo sapiens GN=KPNA2 PE=1 SV=1	529	57970		14	10	26.5	Carbamidomethyl (C),Oxidation (M)	6	6	7.384e-07	6.115e-07	0.828142
Q8IXB1	DJC10_HUMAN DnaJ homolog subfamily C member 10 OS=Homo sapiens GN=DNAJC10 PE=1 SV=2	793	86297	Q8IXB1-2;	14	10	18.7	Carbamidomethyl (C)	6.99	6	4.78e-07	2.821e-07	0.590167
Q8NCW5	NNRE_HUMAN NAD(P)H-hydrate epimerase OS=Homo sapiens GN=APOA1BP PE=1 SV=2	288	20471.6	Q8NCW5-2;	14	7	56.8	Carbamidomethyl (C)	6	7	9.92e-07	1.089e-06	1.09778
P60866	RS20_HUMAN 40S ribosomal protein S20 OS=Homo sapiens GN=RPS20 PE=1 SV=1	119	16031.5	P60866-2;	14	6	38.7	Acetyl (Protein N-term),Carbamidomethyl (C)	6.93	5.94	1.372e-05	1.176e-05	0.857143
Q92804	RBP56_HUMAN TATA-binding protein-associated factor 2N OS=Homo sapiens GN=TAF15 PE=1 SV=1	592	61683.1	Q92804-2;	14	8	25.8	Carbamidomethyl (C),Oxidation (M)	8.91	4.94	4.43e-07	1.433e-07	0.323476
P61604	CH10_HUMAN 10 kDa heat shock protein, mitochondrial OS=Homo sapiens GN=HSPE1 PE=1 SV=2	102	10942.9		14	7	58.8		6.95	6.95	1.005e-05	9.224e-06	0.917811
Q96H79	ZCCHL_HUMAN Zinc finger CCCH-type antiviral protein 1-like OS=Homo sapiens GN=ZC3HAV1L PE=1 SV=2	300	33012.5		14	8	39	Acetyl (Protein N-term),Carbamidomethyl (C),Oxidation (M)	8	6	1.937e-06	1.422e-06	0.734125
Q99497	PARK7_HUMAN Protein DJ-1 OS=Homo sapiens GN=PARK7 PE=1 SV=2	189	19932.5		14	8	51.9	Carbamidomethyl (C),Oxidation (M)	7.97	5.98	3.406e-06	4.506e-06	1.32296
P62195	PRS8_HUMAN 26S protease regulatory subunit 8 OS=Homo sapiens GN=PSMC5 PE=1 SV=1	406	44863.8	P62195-2;	14	10	35.4	Carbamidomethyl (C),Oxidation (M)	6.95	6.92	7.585e-07	9.048e-07	1.19288
P62244	RS15A_HUMAN 40S ribosomal protein S15a OS=Homo sapiens GN=RPS15A PE=1 SV=2	130	14866		14	9	60.8	Oxidation (M)	5.95	7.92	1.653e-05	1.898e-05	1.14822
P63104	1433Z_HUMAN 14-3-3 protein zeta/delta OS=Homo sapiens GN=YWHAZ PE=1 SV=1	245	27799.8		14	14	66.1	Acetyl (Protein N-term),Carbamidomethyl (C),Oxidation (M)	5.89	7.87	1.575e-06	2.766e-06	1.75619
Q04695	K1C17_HUMAN Keratin, type I cytoskeletal 17 OS=Homo sapiens GN=KRT17 PE=1 SV=2	432	48202.1		14	22	53.9	Carbamidomethyl (C),Oxidation (M)	6.94	6.95	4.38e-07	5.915e-07	1.35046
Q9C026	TRIM9_HUMAN E3 ubiquitin-protein ligase TRIM9 OS=Homo sapiens GN=TRIM9 PE=1 SV=1	710	79324.1		14	9	17.7	Carbamidomethyl (C),Oxidation (M)	7.99	5.99	6.856e-07	4.081e-07	0.595245
P80297	MT1X_HUMAN Metallothionein-1X OS=Homo sapiens GN=MT1X PE=1 SV=1	61	6081.26		14	5	75.4	Acetyl (Protein N-term),Carbamidomethyl (C),Carbamidomethyl (C) + Ammonia-loss (N-term C),Oxidation (M)	5.52	4.02	3.645e-06	3.563e-06	0.977503
B4DT77	B4DT77_HUMAN Annexin OS=Homo sapiens GN=ANXA7 PE=2 SV=1	336	50409.7	P20073;P20073-2;	13	7	23.2	Carbamidomethyl (C)	7	6	1.511e-06	1.025e-06	0.678359
E7EPB3	E7EPB3_HUMAN 60S ribosomal protein L14 OS=Homo sapiens GN=RPL14 PE=2 SV=1	124	23471	P50914;	13	6	49.2	Carbamidomethyl (C),Oxidation (M)	5	8	5.971e-06	5.207e-06	0.872048
G3V1V4	G3V1V4_HUMAN Family with sequence similarity 112, member B, isoform CRA_b OS=Homo sapiens GN=GTSF1 PE=2 SV=1	176	19290.2	Q8WW33;	13	8	43.1	Carbamidomethyl (C)	6	7	1.697e-06	2.89e-06	1.70301
P26640	SYVC_HUMAN Valine--tRNA ligase OS=Homo sapiens GN=VARS PE=1 SV=4	1264	140766		13	10	11.3	Acetyl (Protein N-term),Carbamidomethyl (C) + Ammonia-loss (N-term C),Oxidation (M)	7	6	2.498e-07	2.462e-07	0.985588
Q04760	LGUL_HUMAN Lactoylglutathione lyase OS=Homo sapiens GN=GLO1 PE=1 SV=4	184	19066.6	Q04760-2;	13	6	34.3	Carbamidomethyl (C),Oxidation (M)	6	7	4.516e-06	7.297e-06	1.61581
O00231	PSD11_HUMAN 26S proteasome non-ATPase regulatory subunit 11 OS=Homo sapiens GN=PSMD11 PE=1 SV=3	422	47631.2	O00231-2;	13	9	24.2		7	5	9.392e-07	5.487e-07	0.584221
Q7L3T8	SYPM_HUMAN Probable proline--tRNA ligase, mitochondrial OS=Homo sapiens GN=PARS2 PE=1 SV=1	475	53354.2		13	7	22.5	Carbamidomethyl (C),Oxidation (M)	6	7	8.957e-07	5.69e-07	0.635257
P30405	PPIF_HUMAN Peptidyl-prolyl cis-trans isomerase F, mitochondrial OS=Homo sapiens GN=PPIF PE=1 SV=1	207	22080.2		13	7	47.3	Carbamidomethyl (C),Oxidation (M)	6.98	4.98	3.018e-06	1.799e-06	0.59609
B7Z3P1	B7Z3P1_HUMAN Tubulin-specific chaperone E OS=Homo sapiens GN=TBCE PE=2 SV=1	578	59453.1	Q15813;	13	10	22.8	Carbamidomethyl (C),Oxidation (M)	7	6	5.612e-07	3.978e-07	0.708838
Q08257	QOR_HUMAN Quinone oxidoreductase OS=Homo sapiens GN=CRYZ PE=1 SV=1	329	35274.6		13	7	37.1	Carbamidomethyl (C)	5.92	6.92	7.852e-07	6.881e-07	0.876337
O43776	SYNC_HUMAN Asparagine--tRNA ligase, cytoplasmic OS=Homo sapiens GN=NARS PE=1 SV=1	548	63064.6		13	7	18.4		6.97	4.99	7.216e-07	4.131e-07	0.572478
O60869	EDF1_HUMAN Endothelial differentiation-related factor 1 OS=Homo sapiens GN=EDF1 PE=1 SV=1	148	16394.9		13	9	56.8	Acetyl (Protein N-term)	9	4	4.241e-06	1.922e-06	0.453195
P35637	FUS_HUMAN RNA-binding protein FUS OS=Homo sapiens GN=FUS PE=1 SV=1	526	53466.8	P35637-2;	13	9	28	Carbamidomethyl (C),Oxidation (M)	10	3	2.51e-06	2.785e-07	0.110956
P36404	ARL2_HUMAN ADP-ribosylation factor-like protein 2 OS=Homo sapiens GN=ARL2 PE=1 SV=4	184	20918.9		13	7	45.1		6	7	2.643e-06	3.549e-06	1.34279
P01857	IGHG1_HUMAN Ig gamma-1 chain C region OS=Homo sapiens GN=IGHG1 PE=1 SV=1	330	36173.2		13	11	47.6	Carbamidomethyl (C),Oxidation (M)	6.5	5.5	1.579e-06	1.301e-06	0.823939
E7EQY1	E7EQY1_HUMAN Protein FAM136A OS=Homo sapiens GN=FAM136A PE=2 SV=1	245	15666.7	Q96C01;	13	6	44.2	Acetyl (Protein N-term),Carbamidomethyl (C),Carbamidomethyl (C) + Ammonia-loss (N-term C)	6	7	1.573e-06	1.629e-06	1.0356
P42126	ECI1_HUMAN Enoyl-CoA delta isomerase 1, mitochondrial OS=Homo sapiens GN=ECI1 PE=1 SV=1	302	30948.3	P42126-2;	13	5	23.5	Carbamidomethyl (C),Oxidation (M)	5	8	7.968e-07	1.141e-06	1.43198
E7EX90	E7EX90_HUMAN Dynactin subunit 1 OS=Homo sapiens GN=DCTN1 PE=2 SV=1	1256	141178	Q14203;Q14203-3;Q14203-4;Q14203-6;	13	11	15.9	Carbamidomethyl (C),Oxidation (M)	7.92	4.95	2.01e-07	2.001e-07	0.995522
Q15404	RSU1_HUMAN Ras suppressor protein 1 OS=Homo sapiens GN=RSU1 PE=1 SV=3	277	25583.6	Q15404-2;	13	7	30.4	Oxidation (M)	5.99	6.99	1.442e-06	1.334e-06	0.925104
Q5T8P6-2	RBM26_HUMAN Isoform 2 of RNA-binding protein 26 OS=Homo sapiens GN=RBM26	983	111244		13	9	11.8		8.84	3.93	3.297e-07	1.763e-07	0.534729
F8W726	F8W726_HUMAN Ubiquitin-associated protein 2-like OS=Homo sapiens GN=UBAP2L PE=2 SV=1	1078	116893	Q14157;Q14157-1;Q14157-3;Q14157-4;Q14157-5;	13	10	15.8	Carbamidomethyl (C),Gln->pyro-Glu (N-term Q)	7.96	4.99	1.965e-07	1.496e-07	0.761323
E7ES19	E7ES19_HUMAN Thrombospondin-4 OS=Homo sapiens GN=THBS4 PE=2 SV=1	870	106090	P35443;	13	9	13.2	Carbamidomethyl (C),Gln->pyro-Glu (N-term Q),Oxidation (M)	6.5	5.5	5.853e-07	6.634e-07	1.13344
Q86X55	CARM1_HUMAN Histone-arginine methyltransferase CARM1 OS=Homo sapiens GN=CARM1 PE=1 SV=3	608	41965.9	Q86X55-1;Q86X55-2;	13	8	29.4	Acetyl (Protein N-term),Carbamidomethyl (C),Gln->pyro-Glu (N-term Q),Oxidation (M)	8	5	1.117e-06	3.546e-07	0.317457
Q9Y6G9	DC1L1_HUMAN Cytoplasmic dynein 1 light intermediate chain 1 OS=Homo sapiens GN=DYNC1LI1 PE=1 SV=3	523	56688.1		13	7	26.4	Carbamidomethyl (C),Carbamidomethyl (C) + Ammonia-loss (N-term C)	6	6	5.811e-07	5.844e-07	1.00568
P38919	IF4A3_HUMAN Eukaryotic initiation factor 4A-III OS=Homo sapiens GN=EIF4A3 PE=1 SV=4	411	46949.2		13	11	34.1	Acetyl (Protein N-term),Carbamidomethyl (C),Oxidation (M)	8	4	1.228e-06	4.699e-07	0.382655
P14625	ENPL_HUMAN Endoplasmin OS=Homo sapiens GN=HSP90B1 PE=1 SV=1	803	92645.5		13	12	19.9	Oxidation (M)	7	6	5.564e-07	3.454e-07	0.620776
P26583	HMGB2_HUMAN High mobility group protein B2 OS=Homo sapiens GN=HMGB2 PE=1 SV=2	209	24072.8		13	9	38.8	Carbamidomethyl (C),Oxidation (M)	6	7	2.915e-06	1.202e-06	0.41235
Q96QK1	VPS35_HUMAN Vacuolar protein sorting-associated protein 35 OS=Homo sapiens GN=VPS35 PE=1 SV=2	796	91883.1		13	8	12.9	Carbamidomethyl (C)	8	4	5.396e-07	2.186e-07	0.405115
Q9BUF5	TBB6_HUMAN Tubulin beta-6 chain OS=Homo sapiens GN=TUBB6 PE=1 SV=1	446	49951.1		13	18	52	Carbamidomethyl (C),Oxidation (M)	7.95	4.96	9.467e-07	6.545e-07	0.691349
P14923	PLAK_HUMAN Junction plakoglobin OS=Homo sapiens GN=JUP PE=1 SV=3	745	81908.9		13	9	17.6	Carbamidomethyl (C),Oxidation (M)	7.99	4.99	5.318e-07	3.459e-07	0.650432
P16949	STMN1_HUMAN Stathmin OS=Homo sapiens GN=STMN1 PE=1 SV=3	149	17328		13	9	52.3		4.96	6.94	2.638e-06	3.696e-06	1.40106
P68036	UB2L3_HUMAN Ubiquitin-conjugating enzyme E2 L3 OS=Homo sapiens GN=UBE2L3 PE=1 SV=1	154	17886.3		13	7	57.8		5.94	6.94	6.228e-06	8.966e-06	1.43963
P18077	RL35A_HUMAN 60S ribosomal protein L35a OS=Homo sapiens GN=RPL35A PE=1 SV=2	110	12547.8		13	8	49.1	Oxidation (M)	6.98	5.99	7.169e-06	3e-06	0.418468
H7BZJ3	H7BZJ3_HUMAN Thioredoxin (Fragment) OS=Homo sapiens GN=PDIA3 PE=2 SV=1	123	13546.8		12	7	57.7	Carbamidomethyl (C)	3.49	3.49	4.234e-06	3.704e-06	0.874823
P23246	SFPQ_HUMAN Splicing factor, proline- and glutamine-rich OS=Homo sapiens GN=SFPQ PE=1 SV=2	707	76299.7		12	8	16.1	Oxidation (M)	8.98	3	9.413e-07	4.273e-07	0.453947
F8VVL1	F8VVL1_HUMAN Density-regulated protein OS=Homo sapiens GN=DENR PE=2 SV=1	160	22132.1	O43583;	12	6	49.4	Acetyl (Protein N-term),Carbamidomethyl (C),Oxidation (M)	5	7	1.168e-06	1.481e-06	1.26798
P25787	PSA2_HUMAN Proteasome subunit alpha type-2 OS=Homo sapiens GN=PSMA2 PE=1 SV=2	234	25936.3		12	7	41.5	Oxidation (M)	5.97	5.97	1.909e-06	2.315e-06	1.21268
B4DEX5	B4DEX5_HUMAN ERI1 exoribonuclease 3 OS=Homo sapiens GN=PRNPIP PE=2 SV=1	160	14568.4	H0Y4B0;O43414;O43414-2;O43414-3;	12	7	65.6	Carbamidomethyl (C)	6.97	4.97	2.705e-06	2.878e-06	1.06396
P27816	MAP4_HUMAN Microtubule-associated protein 4 OS=Homo sapiens GN=MAP4 PE=1 SV=3	1152	121272		12	9	16.2	Carbamidomethyl (C)	8.79	2.92	1.953e-07	2.79e-07	1.42857
P31944	CASPE_HUMAN Caspase-14 OS=Homo sapiens GN=CASP14 PE=1 SV=2	242	27734		12	8	33.5	Carbamidomethyl (C),Oxidation (M)	8	4	1.449e-06	8.892e-07	0.613665
Q15691	MARE1_HUMAN Microtubule-associated protein RP/EB family member 1 OS=Homo sapiens GN=MAPRE1 PE=1 SV=3	268	30052.2		12	8	44.8	Acetyl (Protein N-term),Carbamidomethyl (C),Oxidation (M)	4	7	1.263e-06	1.595e-06	1.26287
Q15785	TOM34_HUMAN Mitochondrial import receptor subunit TOM34 OS=Homo sapiens GN=TOMM34 PE=1 SV=2	309	34627.8		12	7	32.7		6	6	1.103e-06	7.724e-07	0.700272
B4E0G4	B4E0G4_HUMAN PHD finger protein 6 OS=Homo sapiens GN=PHF6 PE=2 SV=1	331	41301	Q8IWS0;Q8IWS0-3;	12	7	30.2	Carbamidomethyl (C),Carbamidomethyl (C) + Ammonia-loss (N-term C)	6.96	1.99	6.116e-07	7.727e-08	0.126341
Q96GP6	SREC2_HUMAN Scavenger receptor class F member 2 OS=Homo sapiens GN=SCARF2 PE=1 SV=4	870	92007.8	Q96GP6-2;	12	7	11.9	Carbamidomethyl (C),Carbamidomethyl (C) + Ammonia-loss (N-term C)	5	7	1.146e-07	2.143e-07	1.86998
Q96GW9	SYMM_HUMAN Methionine--tRNA ligase, mitochondrial OS=Homo sapiens GN=MARS2 PE=1 SV=2	593	66710.9		12	7	17.2	Carbamidomethyl (C)	6	6	3.729e-07	3.728e-07	0.999732
B5ME19	EIFCL_HUMAN Eukaryotic translation initiation factor 3 subunit C-like protein OS=Homo sapiens GN=EIF3CL PE=2 SV=1	914	105548	H3BRV0;Q99613;	12	8	10.2	Carbamidomethyl (C)	8	4	2.471e-07	1.12e-07	0.453258
O14818	PSA7_HUMAN Proteasome subunit alpha type-7 OS=Homo sapiens GN=PSMA7 PE=1 SV=1	248	27941.7		12	7	37.5	Oxidation (M)	4.94	6.92	1.535e-06	2.608e-06	1.69902
Q13409-2	DC1I2_HUMAN Isoform 2B of Cytoplasmic dynein 1 intermediate chain 2 OS=Homo sapiens GN=DYNC1I2	632	68435.8	Q13409-3;Q13409-6;	12	6	22.1	Oxidation (M)	4.91	5.91	3.572e-07	2.516e-07	0.704367
E7EN86	E7EN86_HUMAN Zinc finger protein 143 OS=Homo sapiens GN=ZNF143 PE=2 SV=1	610	65774.9	E7ER34;P52747;P52747-2;	12	4	11.5	Acetyl (Protein N-term),Oxidation (M)	5.97	5.97	1.958e-07	1.676e-07	0.855975
P02545	LMNA_HUMAN Prelamin-A/C OS=Homo sapiens GN=LMNA PE=1 SV=1	664	70798.2	P02545-3;	12	11	23.8		5.91	5.9	4.466e-07	3.274e-07	0.733094
P42224	STAT1_HUMAN Signal transducer and activator of transcription 1-alpha/beta OS=Homo sapiens GN=STAT1 PE=1 SV=2	750	87495.6		12	8	13.5	Acetyl (Protein N-term),Oxidation (M)	5.93	4.94	5.35e-07	3.107e-07	0.580748
Q8N1N4	K2C78_HUMAN Keratin, type II cytoskeletal 78 OS=Homo sapiens GN=KRT78 PE=2 SV=2	520	56974.6		12	14	25.4	Carbamidomethyl (C),Oxidation (M)	8.98	3	7.873e-07	2.418e-07	0.307126
P43034	LIS1_HUMAN Platelet-activating factor acetylhydrolase IB subunit alpha OS=Homo sapiens GN=PAFAH1B1 PE=1 SV=2	410	46716.2		12	8	22.7	Carbamidomethyl (C),Gln->pyro-Glu (N-term Q),Oxidation (M)	7.59	3.6	7.964e-07	5.001e-07	0.627951
P04818	TYSY_HUMAN Thymidylate synthase OS=Homo sapiens GN=TYMS PE=1 SV=3	313	35783.2		12	6	25.6	Carbamidomethyl (C),Oxidation (M)	4.98	6.96	7.531e-07	1.014e-06	1.34643
P05387	RLA2_HUMAN 60S acidic ribosomal protein P2 OS=Homo sapiens GN=RPLP2 PE=1 SV=1	115	11675.9		12	8	95.7	Oxidation (M)	5	7	3.146e-06	5.012e-06	1.59313
Q5T440	CAF17_HUMAN Putative transferase CAF17, mitochondrial OS=Homo sapiens GN=IBA57 PE=1 SV=1	356	38221.1		12	7	29.2	Carbamidomethyl (C)	7	5	1.78e-06	1.202e-06	0.675281
Q8N1G4	LRC47_HUMAN Leucine-rich repeat-containing protein 47 OS=Homo sapiens GN=LRRC47 PE=1 SV=1	583	63595.8		12	8	18.9	Acetyl (Protein N-term)	6	6	5.918e-07	5.044e-07	0.852315
Q93034	CUL5_HUMAN Cullin-5 OS=Homo sapiens GN=CUL5 PE=1 SV=4	780	91113.5		12	7	9.9		7	4	4.799e-07	3.158e-07	0.658054
Q96AC1	FERM2_HUMAN Fermitin family homolog 2 OS=Homo sapiens GN=FERMT2 PE=1 SV=1	680	78823.2	Q96AC1-2;Q96AC1-3;	12	7	19.9	Carbamidomethyl (C),Oxidation (M)	5.93	5.93	3.317e-07	1.851e-07	0.558034
Q99714	HCD2_HUMAN 3-hydroxyacyl-CoA dehydrogenase type-2 OS=Homo sapiens GN=HSD17B10 PE=1 SV=3	261	26978.2		12	6	41	Oxidation (M)	6.95	4.96	2.072e-06	1.4e-06	0.675676
Q9HCC0	MCCB_HUMAN Methylcrotonoyl-CoA carboxylase beta chain, mitochondrial OS=Homo sapiens GN=MCCC2 PE=1 SV=1	563	57626.5	Q9HCC0-2;	12	6	16.4	Carbamidomethyl (C),Oxidation (M)	6	6	2.888e-07	2.371e-07	0.820983
O00425	IF2B3_HUMAN Insulin-like growth factor 2 mRNA-binding protein 3 OS=Homo sapiens GN=IGF2BP3 PE=1 SV=2	579	63827.7		12	7	15.7	Carbamidomethyl (C),Oxidation (M)	7	4	3.438e-07	2.199e-07	0.639616
Q9P273	TEN3_HUMAN Teneurin-3 OS=Homo sapiens GN=TENM3 PE=2 SV=3	2699	301552		12	6	3.7	Carbamidomethyl (C)	7	5	9.067e-08	2.75e-08	0.303298
Q9UBT2	SAE2_HUMAN SUMO-activating enzyme subunit 2 OS=Homo sapiens GN=UBA2 PE=1 SV=2	640	71359.4		12	9	24.8	Carbamidomethyl (C),Oxidation (M)	5.94	5.95	2.6e-07	2.554e-07	0.982308
Q9Y266	NUDC_HUMAN Nuclear migration protein nudC OS=Homo sapiens GN=NUDC PE=1 SV=1	331	38309.2		11	7	30.2	Oxidation (M)	4	7	7.741e-07	1.04e-06	1.3435
H0Y4R1	H0Y4R1_HUMAN Inosine-5'-monophosphate dehydrogenase 2 (Fragment) OS=Homo sapiens GN=IMPDH2 PE=3 SV=1	470	55913.7	P12268;	11	7	22.6		5	6	9.694e-07	1.179e-06	1.21622
CONT_CASK_BOVIN	Possible Contaminant CASK_BOVIN	190	21309.9		11	3	20.5	Carbamidomethyl (C),Oxidation (M)	5	5	4.982e-06	3.4e-06	0.682457
H3BP20	H3BP20_HUMAN Beta-hexosaminidase OS=Homo sapiens GN=HEXA PE=2 SV=1	540	60808.4	H3BS10;P06865;	11	8	16.7		6.98	4	9.312e-07	5.347e-07	0.574205
O00151	PDLI1_HUMAN PDZ and LIM domain protein 1 OS=Homo sapiens GN=PDLIM1 PE=1 SV=4	329	36139.1		11	5	26.4	Carbamidomethyl (C),Carbamidomethyl (C) + Ammonia-loss (N-term C),Oxidation (M)	7	4	5.837e-07	3.049e-07	0.522357
O75663	TIPRL_HUMAN TIP41-like protein OS=Homo sapiens GN=TIPRL PE=1 SV=2	272	20237	O75663-2;	11	7	52.8	Acetyl (Protein N-term),Carbamidomethyl (C),Oxidation (M)	6	5	1.243e-06	1.107e-06	0.890587
O95881	TXD12_HUMAN Thioredoxin domain-containing protein 12 OS=Homo sapiens GN=TXNDC12 PE=1 SV=1	172	19229.6		11	5	49.4	Carbamidomethyl (C),Glu->pyro-Glu (N-term E),Oxidation (M)	5	6	1.808e-06	3.79e-06	2.09624
P01834	IGKC_HUMAN Ig kappa chain C region OS=Homo sapiens GN=IGKC PE=1 SV=1	106	11619.7		11	5	71.7	Carbamidomethyl (C)	6	5	3.169e-06	3.163e-06	0.998107
P05109	S10A8_HUMAN Protein S100-A8 OS=Homo sapiens GN=S100A8 PE=1 SV=1	93	10845.7		11	8	61.3	Carbamidomethyl (C)	5	6	7.563e-06	5.794e-06	0.766098
J3QRS3	J3QRS3_HUMAN Myosin regulatory light chain 12A OS=Homo sapiens GN=MYL12A PE=2 SV=1	177	19817.5	O14950;P19105;	11	6	38	Oxidation (M)	5.97	4.99	2.254e-06	3.168e-06	1.4055
P49207	RL34_HUMAN 60S ribosomal protein L34 OS=Homo sapiens GN=RPL34 PE=1 SV=3	117	13302.5		11	5	29.1	Carbamidomethyl (C),Oxidation (M)	5	6	1.049e-05	8.418e-06	0.802479
P51580	TPMT_HUMAN Thiopurine S-methyltransferase OS=Homo sapiens GN=TPMT PE=1 SV=1	245	28234.2		11	7	22.9	Carbamidomethyl (C)	7	3	1.745e-06	7.408e-07	0.424527
P55145	MANF_HUMAN Mesencephalic astrocyte-derived neurotrophic factor OS=Homo sapiens GN=MANF PE=1 SV=3	182	20740.8		11	6	39	Carbamidomethyl (C),Gln->pyro-Glu (N-term Q),Oxidation (M)	6	5	2.863e-06	2.123e-06	0.74153
P62857	RS28_HUMAN 40S ribosomal protein S28 OS=Homo sapiens GN=RPS28 PE=1 SV=1	69	7854.21		11	5	56.5	Carbamidomethyl (C),Oxidation (M)	5	6	5.598e-06	1.126e-05	2.01143
O00442	RTCA_HUMAN RNA 3'-terminal phosphate cyclase OS=Homo sapiens GN=RTCA PE=1 SV=1	366	40791.3	O00442-2;	11	7	29.2	Carbamidomethyl (C),Gln->pyro-Glu (N-term Q),Oxidation (M)	5	6	5.963e-07	6.277e-07	1.05266
B4E1G6	B4E1G6_HUMAN Galactokinase OS=Homo sapiens GN=GALK1 PE=2 SV=1	422	42353.6	P51570;	11	6	18.4		6.98	3	1.194e-06	4.704e-07	0.39397
Q99459	CDC5L_HUMAN Cell division cycle 5-like protein OS=Homo sapiens GN=CDC5L PE=1 SV=2	802	92427.8		11	11	24.6	Oxidation (M)	7	4	4.431e-07	2.09e-07	0.471677
Q9NPD8	UBE2T_HUMAN Ubiquitin-conjugating enzyme E2 T OS=Homo sapiens GN=UBE2T PE=1 SV=1	197	22560.6		11	5	33	Oxidation (M)	4	7	2.743e-06	3.025e-06	1.10281
O14654	IRS4_HUMAN Insulin receptor substrate 4 OS=Homo sapiens GN=IRS4 PE=1 SV=1	1257	134045		11	8	11.1		7	4	1.503e-07	1.304e-07	0.867598
Q04837	SSBP_HUMAN Single-stranded DNA-binding protein, mitochondrial OS=Homo sapiens GN=SSBP1 PE=1 SV=1	148	17285.1		11	6	52.7	Oxidation (M)	6	5	4.688e-06	3.598e-06	0.767491
O43592	XPOT_HUMAN Exportin-T OS=Homo sapiens GN=XPOT PE=1 SV=2	962	110181		11	7	10.1	Acetyl (Protein N-term),Carbamidomethyl (C),Oxidation (M)	6.98	3.99	3.244e-07	2.487e-07	0.766646
P35520	CBS_HUMAN Cystathionine beta-synthase OS=Homo sapiens GN=CBS PE=1 SV=2	551	61985.8	P35520-2;	11	7	21.2	Carbamidomethyl (C)	6.92	3.95	8.635e-07	5.056e-07	0.585524
E5RI99	E5RI99_HUMAN 60S ribosomal protein L30 (Fragment) OS=Homo sapiens GN=RPL30 PE=2 SV=1	114	12793.8	P62888;	11	5	58.8	Carbamidomethyl (C),Oxidation (M)	5	6	4.201e-06	7.155e-06	1.70317
E5RIW3	E5RIW3_HUMAN Tubulin-specific chaperone A OS=Homo sapiens GN=TBCA PE=2 SV=1	84	12864.7	E5RJD8;O75347;	11	5	72.6	Gln->pyro-Glu (N-term Q),Oxidation (M)	5.93	4.94	7.133e-06	1.544e-05	2.16459
E7ENR4	E7ENR4_HUMAN Hexokinase-1 OS=Homo sapiens GN=HK1 PE=2 SV=1	952	101291	P19367;P19367-2;P19367-3;P19367-4;	11	11	12.2	Carbamidomethyl (C),Oxidation (M)	4.5	5.5	2.807e-07	2.388e-07	0.85073
Q14320	FA50A_HUMAN Protein FAM50A OS=Homo sapiens GN=FAM50A PE=1 SV=2	339	40306.5		11	5	17.1		5.99	4.99	1.305e-06	1.376e-06	1.05441
Q14683	SMC1A_HUMAN Structural maintenance of chromosomes protein 1A OS=Homo sapiens GN=SMC1A PE=1 SV=2	1233	143504		11	10	9.5	Oxidation (M)	4.99	5.99	1.446e-07	1.831e-07	1.26625
P48506	GSH1_HUMAN Glutamate--cysteine ligase catalytic subunit OS=Homo sapiens GN=GCLC PE=1 SV=2	637	72899.4		11	8	19	Carbamidomethyl (C),Oxidation (M)	5	6	4.55e-07	3.697e-07	0.812527
P05198	IF2A_HUMAN Eukaryotic translation initiation factor 2 subunit 1 OS=Homo sapiens GN=EIF2S1 PE=1 SV=3	315	36179.4		11	8	36.8	Carbamidomethyl (C),Oxidation (M)	8	3	9.619e-07	2.654e-07	0.275912
Q4VCS5	AMOT_HUMAN Angiomotin OS=Homo sapiens GN=AMOT PE=1 SV=1	1084	118337		11	8	12.3	Carbamidomethyl (C),Oxidation (M)	6.96	3.97	2.122e-07	7.8e-08	0.367578
P06576	ATPB_HUMAN ATP synthase subunit beta, mitochondrial OS=Homo sapiens GN=ATP5B PE=1 SV=3	529	56668.7		11	10	29.7	Oxidation (M)	5.95	4.94	7.991e-07	5.777e-07	0.722938
F8VVB8	F8VVB8_HUMAN Meiosis arrest female protein 1 OS=Homo sapiens GN=KIAA0430 PE=2 SV=1	1037	193218	Q9Y4F3;Q9Y4F3-3;Q9Y4F3-4;Q9Y4F3-5;	11	7	8.4	Carbamidomethyl (C)	5.95	4.96	2.765e-07	2.537e-07	0.917541
F8WCY5	F8WCY5_HUMAN Reticulocalbin-2 OS=Homo sapiens GN=RCN2 PE=2 SV=1	335	36943.7	Q14257;	11	7	28.1		7.92	1.98	1.205e-06	1.978e-07	0.164149
P53597	SUCA_HUMAN Succinyl-CoA ligase [ADP/GDP-forming] subunit alpha, mitochondrial OS=Homo sapiens GN=SUCLG1 PE=1 SV=4	346	36316.9		11	6	23.7	Carbamidomethyl (C),Gln->pyro-Glu (N-term Q),Oxidation (M)	7	3	9.662e-07	2.696e-07	0.279031
Q6UB35	C1TM_HUMAN Monofunctional C1-tetrahydrofolate synthase, mitochondrial OS=Homo sapiens GN=MTHFD1L PE=1 SV=1	978	106012		11	8	10.1		8	3	3.425e-07	8.777e-08	0.256263
Q86XP3	DDX42_HUMAN ATP-dependent RNA helicase DDX42 OS=Homo sapiens GN=DDX42 PE=1 SV=1	938	90247	Q86XP3-2;	11	7	17.8		6	4	2.731e-07	1.477e-07	0.540828
P08559	ODPA_HUMAN Pyruvate dehydrogenase E1 component subunit alpha, somatic form, mitochondrial OS=Homo sapiens GN=PDHA1 PE=1 SV=3	390	47675	P08559-3;P08559-4;	11	9	30.9	Carbamidomethyl (C),Oxidation (M)	6.9	3.94	1.489e-06	7.123e-07	0.478375
P61081	UBC12_HUMAN NEDD8-conjugating enzyme Ubc12 OS=Homo sapiens GN=UBE2M PE=1 SV=1	183	20940.7		11	7	37.2	Carbamidomethyl (C)	6	5	2.926e-06	2.574e-06	0.879699
P61088	UBE2N_HUMAN Ubiquitin-conjugating enzyme E2 N OS=Homo sapiens GN=UBE2N PE=1 SV=1	152	17163		11	7	48	Carbamidomethyl (C),Oxidation (M)	5.94	4.95	7.095e-06	2.806e-06	0.39549
Q92973	TNPO1_HUMAN Transportin-1 OS=Homo sapiens GN=TNPO1 PE=1 SV=2	898	101496	Q92973-2;	11	11	18.5	Carbamidomethyl (C),Oxidation (M)	6.91	3.93	3.395e-07	2.176e-07	0.640943
Q96EK6	GNA1_HUMAN Glucosamine 6-phosphate N-acetyltransferase OS=Homo sapiens GN=GNPNAT1 PE=1 SV=1	184	20789.7		11	6	49.5	Carbamidomethyl (C),Oxidation (M)	5.97	4.97	6.33e-07	5.577e-07	0.881043
Q9BTE3	MCMBP_HUMAN Mini-chromosome maintenance complex-binding protein OS=Homo sapiens GN=MCMBP PE=1 SV=2	642	72882.8	Q9BTE3-2;	11	7	17.3	Carbamidomethyl (C) + Ammonia-loss (N-term C),Oxidation (M)	6	5	4.729e-07	3.487e-07	0.737365
Q9BVA1	TBB2B_HUMAN Tubulin beta-2B chain OS=Homo sapiens GN=TUBB2B PE=1 SV=1	445	50047		11	30	77.8	Carbamidomethyl (C),Oxidation (M)	3	3.5	3.569e-07	4.23e-07	1.18521
P62851	RS25_HUMAN 40S ribosomal protein S25 OS=Homo sapiens GN=RPS25 PE=1 SV=1	125	13769.7		11	6	36		5	6	7.626e-06	8.891e-06	1.16588
Q9H1E3	NUCKS_HUMAN Nuclear ubiquitous casein and cyclin-dependent kinase substrate 1 OS=Homo sapiens GN=NUCKS1 PE=1 SV=1	243	27352.1		11	7	16		6	5	6.457e-07	4.922e-07	0.762274
P14618	KPYM_HUMAN Pyruvate kinase PKM OS=Homo sapiens GN=PKM PE=1 SV=4	531	58044.1		11	38	73.4	Carbamidomethyl (C),Carbamidomethyl (C) + Ammonia-loss (N-term C),Oxidation (M)	6	5	1.147e-06	2.71e-07	0.236269
P63000	RAC1_HUMAN Ras-related C3 botulinum toxin substrate 1 OS=Homo sapiens GN=RAC1 PE=1 SV=1	192	23506.3	P63000-2;	11	5	30.7	Carbamidomethyl (C),Oxidation (M)	4.97	5.96	3.118e-06	4.028e-06	1.29185
P63167	DYL1_HUMAN Dynein light chain 1, cytoplasmic OS=Homo sapiens GN=DYNLL1 PE=1 SV=1	89	10377.1		11	3	50.6	Carbamidomethyl (C),Oxidation (M)	5.95	4.97	1.973e-06	5.291e-06	2.6817
P16989-2	YBOX3_HUMAN Isoform 2 of Y-box-binding protein 3 OS=Homo sapiens GN=YBX3	303	32018.1		11	10	55.4	Oxidation (M)	2.5	3.5	2.102e-07	2.578e-07	1.22645
P67936	TPM4_HUMAN Tropomyosin alpha-4 chain OS=Homo sapiens GN=TPM4 PE=1 SV=3	248	28576.5		11	9	25	Acetyl (Protein N-term)	5.6	4.8	3.022e-06	3.355e-06	1.11019
Q9UBQ7	GRHPR_HUMAN Glyoxylate reductase/hydroxypyruvate reductase OS=Homo sapiens GN=GRHPR PE=1 SV=1	328	35735.8		11	6	31.4	Carbamidomethyl (C),Oxidation (M)	5.98	4.98	8.708e-07	7.647e-07	0.878158
P78347	GTF2I_HUMAN General transcription factor II-I OS=Homo sapiens GN=GTF2I PE=1 SV=2	998	110325	P78347-2;P78347-3;P78347-4;	11	8	11.6	Acetyl (Protein N-term),Carbamidomethyl (C),Oxidation (M)	5	5.99	1.883e-07	1.466e-07	0.778545
Q9Y3C8	UFC1_HUMAN Ubiquitin-fold modifier-conjugating enzyme 1 OS=Homo sapiens GN=UFC1 PE=1 SV=3	167	19482		10	6	29.9	Carbamidomethyl (C),Carbamidomethyl (C) + Ammonia-loss (N-term C)	5	5	1.824e-06	1.98e-06	1.08553
H0YDU8	H0YDU8_HUMAN Serine/threonine-protein phosphatase (Fragment) OS=Homo sapiens GN=PPP5C PE=3 SV=1	485	56986.3	P53041;	10	7	20.8	Carbamidomethyl (C),Oxidation (M)	6.99	3	4.724e-07	9.931e-08	0.210224
E9PB61	E9PB61_HUMAN THO complex subunit 4 OS=Homo sapiens GN=ALYREF PE=2 SV=1	264	26943.7	Q86V81;	10	4	24.1	Gln->pyro-Glu (N-term Q)	6	4	3.695e-06	6.205e-07	0.16793
E9PH29	E9PH29_HUMAN Thioredoxin-dependent peroxide reductase, mitochondrial OS=Homo sapiens GN=PRDX3 PE=2 SV=1	238	27747.2	P30048;	10	5	32.4	Carbamidomethyl (C)	5	5	2.104e-06	3.264e-06	1.55133
F5H335	F5H335_HUMAN Eukaryotic translation initiation factor 3 subunit A OS=Homo sapiens GN=EIF3A PE=2 SV=1	1348	166883	Q14152;	10	8	6.7		6	4	2.07e-07	1.109e-07	0.535749
O43143	DHX15_HUMAN Putative pre-mRNA-splicing factor ATP-dependent RNA helicase DHX15 OS=Homo sapiens GN=DHX15 PE=1 SV=2	795	91109.3		10	7	10.1	Oxidation (M)	5	5	3.953e-07	3.661e-07	0.926132
P26368	U2AF2_HUMAN Splicing factor U2AF 65 kDa subunit OS=Homo sapiens GN=U2AF2 PE=1 SV=4	475	53213.1	P26368-2;	10	7	26.8	Acetyl (Protein N-term),Carbamidomethyl (C),Oxidation (M)	7	3	1.082e-06	2.396e-07	0.221442
B3KVR1	B3KVR1_HUMAN Small nuclear ribonucleoprotein-associated protein OS=Homo sapiens GN=SNRPN PE=2 SV=1	244	24652.1	J3QLE5;P14678;P14678-2;P14678-3;P63162;	10	4	21.3	Oxidation (M)	4	5	7.013e-07	1.264e-06	1.80237
J3KTL2	J3KTL2_HUMAN Serine/arginine-rich-splicing factor 1 OS=Homo sapiens GN=SRSF1 PE=2 SV=1	253	27799.9	Q07955;	10	7	32.7	Carbamidomethyl (C)	6.93	2.97	1.814e-06	5.749e-07	0.316924
P27694	RFA1_HUMAN Replication protein A 70 kDa DNA-binding subunit OS=Homo sapiens GN=RPA1 PE=1 SV=2	616	68275.4		10	6	16.4		5	5	4.032e-07	2.492e-07	0.618056
P30520	PURA2_HUMAN Adenylosuccinate synthetase isozyme 2 OS=Homo sapiens GN=ADSS PE=1 SV=3	456	50191.8		10	7	20.6	Carbamidomethyl (C)	5	4	3.105e-07	4.362e-07	1.40483
O00170	AIP_HUMAN AH receptor-interacting protein OS=Homo sapiens GN=AIP PE=1 SV=2	330	37702.1		10	5	23	Carbamidomethyl (C),Oxidation (M)	4.98	4.98	6.841e-07	6.806e-07	0.994884
B4DVY1	B4DVY1_HUMAN Eukaryotic translation initiation factor 3 subunit D OS=Homo sapiens GN=EIF3D PE=2 SV=1	499	64094.5	O15371;	10	6	23	Carbamidomethyl (C),Oxidation (M)	5.99	3.99	4.148e-07	3.412e-07	0.822565
O14908	GIPC1_HUMAN PDZ domain-containing protein GIPC1 OS=Homo sapiens GN=GIPC1 PE=1 SV=2	333	36116.7		10	7	35.4	Oxidation (M)	3.97	3.98	4.535e-07	6.061e-07	1.33649
Q07021	C1QBP_HUMAN Complement component 1 Q subcomponent-binding protein, mitochondrial OS=Homo sapiens GN=C1QBP PE=1 SV=1	282	31414.7		10	5	31.6	Carbamidomethyl (C),Oxidation (M)	5	5	1.601e-06	7.88e-07	0.492192
C9J2Y9	C9J2Y9_HUMAN DNA-directed RNA polymerase OS=Homo sapiens GN=POLR2B PE=2 SV=2	1167	134153	P30876;	10	7	8.1	Carbamidomethyl (C)	5	4	1.892e-07	1.191e-07	0.629493
C9J9V6	C9J9V6_HUMAN Nucleoside diphosphate kinase (Fragment) OS=Homo sapiens GN=NME6 PE=2 SV=1	174	21182.9	C9JQB1;O75414;	10	5	37.6		5	5	1.268e-06	1.347e-06	1.0623
P01040	CYTA_HUMAN Cystatin-A OS=Homo sapiens GN=CSTA PE=1 SV=1	98	11017.7		10	5	68.4		5	4	3.968e-06	3.475e-06	0.875756
P43897	EFTS_HUMAN Elongation factor Ts, mitochondrial OS=Homo sapiens GN=TSFM PE=1 SV=2	325	35458.3		10	6	23.4	Carbamidomethyl (C),Oxidation (M)	5.94	3.96	8.848e-07	6.117e-07	0.691343
P46060	RAGP1_HUMAN Ran GTPase-activating protein 1 OS=Homo sapiens GN=RANGAP1 PE=1 SV=1	587	63664.4		10	6	18.6		5.98	3	4.884e-07	2.419e-07	0.495291
P48556	PSMD8_HUMAN 26S proteasome non-ATPase regulatory subunit 8 OS=Homo sapiens GN=PSMD8 PE=1 SV=2	350	32602.9	R4GMR5;	10	5	21.3		4.97	2.98	8.329e-07	5.993e-07	0.719534
Q15382	RHEB_HUMAN GTP-binding protein Rheb OS=Homo sapiens GN=RHEB PE=1 SV=1	184	20538.5		10	5	25	Oxidation (M)	4.99	3.99	2.05e-06	1.288e-06	0.628293
P05023	AT1A1_HUMAN Sodium/potassium-transporting ATPase subunit alpha-1 OS=Homo sapiens GN=ATP1A1 PE=1 SV=1	1023	113234	P05023-3;P05023-4;	10	6	9.5	Carbamidomethyl (C)	4.92	4.92	1.506e-07	1.545e-07	1.0259
Q16576	RBBP7_HUMAN Histone-binding protein RBBP7 OS=Homo sapiens GN=RBBP7 PE=1 SV=1	425	47916.3		10	9	34.4	Carbamidomethyl (C)	4.95	4.95	8.539e-07	6.488e-07	0.759808
P50502	F10A1_HUMAN Hsc70-interacting protein OS=Homo sapiens GN=ST13 PE=1 SV=2	369	41413.5		10	5	17.9	Carbamidomethyl (C)	5.95	3.96	1.267e-06	1.047e-06	0.826361
Q16763	UBE2S_HUMAN Ubiquitin-conjugating enzyme E2 S OS=Homo sapiens GN=UBE2S PE=1 SV=2	222	23884.6		10	4	32	Acetyl (Protein N-term),Oxidation (M)	4.97	3.98	1.038e-06	1.081e-06	1.04143
Q69YN2	C19L1_HUMAN CWF19-like protein 1 OS=Homo sapiens GN=CWF19L1 PE=1 SV=2	538	60724.9		10	6	13.2	Carbamidomethyl (C),Gln->pyro-Glu (N-term Q)	4.99	3	3.456e-07	2.303e-07	0.666377
F8W7G7	F8W7G7_HUMAN Ugl-Y3 OS=Homo sapiens GN=FN1 PE=2 SV=1	2211	247200	P02751;P02751-10;P02751-11;P02751-12;P02751-13;P02751-14;P02751-15;P02751-17;P02751-3;P02751-4;P02751-5;P02751-6;P02751-7;P02751-8;P02751-9;	10	6	3.9	Carbamidomethyl (C)	6.97	2.99	1.128e-07	5.169e-08	0.458245
P53999	TCP4_HUMAN Activated RNA polymerase II transcriptional coactivator p15 OS=Homo sapiens GN=SUB1 PE=1 SV=3	127	14422.4		10	7	48.8	Gln->pyro-Glu (N-term Q),Oxidation (M)	5	5	2.986e-06	1.859e-06	0.622572
P55036	PSMD4_HUMAN 26S proteasome non-ATPase regulatory subunit 4 OS=Homo sapiens GN=PSMD4 PE=1 SV=1	377	40819.3		10	5	26	Carbamidomethyl (C)	4.98	4.98	9.643e-07	6.938e-07	0.719486
Q9Y3C6	PPIL1_HUMAN Peptidyl-prolyl cis-trans isomerase-like 1 OS=Homo sapiens GN=PPIL1 PE=1 SV=1	166	18261.1		10	4	27.1	Carbamidomethyl (C),Gln->pyro-Glu (N-term Q),Oxidation (M)	3	6	7.772e-07	2.033e-06	2.6158
Q01813	K6PP_HUMAN 6-phosphofructokinase type C OS=Homo sapiens GN=PFKP PE=1 SV=2	784	85775.7		10	11	17.9	Oxidation (M)	3.97	2.98	1.343e-07	8.982e-08	0.668801
P17858	K6PL_HUMAN 6-phosphofructokinase, liver type OS=Homo sapiens GN=PFKL PE=1 SV=6	780	85180.3		10	10	19.2	Carbamidomethyl (C),Oxidation (M)	6	3	3.265e-07	2.258e-07	0.691577
Q8NFF5	FAD1_HUMAN FAD synthase OS=Homo sapiens GN=FLAD1 PE=1 SV=1	587	49293.1	Q8NFF5-2;Q8NFF5-3;	10	7	23.3	Carbamidomethyl (C)	6.9	2.95	3.675e-07	9.423e-08	0.256408
P61158	ARP3_HUMAN Actin-related protein 3 OS=Homo sapiens GN=ACTR3 PE=1 SV=3	418	47449		10	8	32.5	Carbamidomethyl (C)	4.96	4.98	6.422e-07	3.81e-07	0.593273
Q96HJ9-2	CG055_HUMAN Isoform 2 of UPF0562 protein C7orf55 OS=Homo sapiens GN=C7orf55	458	46308.7	Q9Y383;Q9Y383-2;Q9Y383-3;	10	7	19.3	Oxidation (M)	4.96	4.97	3.797e-07	2.284e-07	0.601528
Q96QA5	GSDMA_HUMAN Gasdermin-A OS=Homo sapiens GN=GSDMA PE=1 SV=4	445	49459.9		10	5	14.8	Acetyl (Protein N-term),Carbamidomethyl (C),Oxidation (M)	5	5	4.523e-07	3.882e-07	0.85828
P27348	1433T_HUMAN 14-3-3 protein theta OS=Homo sapiens GN=YWHAQ PE=1 SV=1	245	27818.8		10	13	43.3	Carbamidomethyl (C),Oxidation (M)	5	4	6.253e-07	6.751e-07	1.07964
Q9BPW8	NIPS1_HUMAN Protein NipSnap homolog 1 OS=Homo sapiens GN=NIPSNAP1 PE=1 SV=1	284	33360.9		10	5	22.5	Oxidation (M)	3.97	4.96	8.914e-07	1.216e-06	1.36415
P62495	ERF1_HUMAN Eukaryotic peptide chain release factor subunit 1 OS=Homo sapiens GN=ETF1 PE=1 SV=3	437	49126.2		10	7	20.1	Acetyl (Protein N-term)	5.93	3.95	2.623e-06	2.1e-06	0.80061
P13796	PLSL_HUMAN Plastin-2 OS=Homo sapiens GN=LCP1 PE=1 SV=6	627	70424		10	14	24.4	Carbamidomethyl (C),Gln->pyro-Glu (N-term Q),Oxidation (M)	5	5	3.157e-07	3.151e-07	0.998099
Q9BY77	PDIP3_HUMAN Polymerase delta-interacting protein 3 OS=Homo sapiens GN=POLDIP3 PE=1 SV=2	421	42975.9	Q9BY77-2;	10	5	22.7		5.96	3.96	7.225e-07	3.207e-07	0.443875
Q9H3U1	UN45A_HUMAN Protein unc-45 homolog A OS=Homo sapiens GN=UNC45A PE=1 SV=1	944	101881	Q9H3U1-2;	10	9	12.5	Carbamidomethyl (C)	5	5	2.087e-07	1.574e-07	0.754193
Q9UBB4	ATX10_HUMAN Ataxin-10 OS=Homo sapiens GN=ATXN10 PE=1 SV=1	475	53580.9		10	6	18.1	Carbamidomethyl (C),Oxidation (M)	4.98	4.98	3.127e-07	1.594e-07	0.509754
P81605	DCD_HUMAN Dermcidin OS=Homo sapiens GN=DCD PE=1 SV=2	110	11294.8		10	4	35.5		5	5	6.453e-06	7.414e-06	1.14892
B1AHD1	B1AHD1_HUMAN NHP2-like protein 1 OS=Homo sapiens GN=NHP2L1 PE=2 SV=1	132	14200.6	P55769;	9	4	39.8	Carbamidomethyl (C),Gln->pyro-Glu (N-term Q)	4	4	1.489e-06	1.444e-06	0.969778
CONT_CATA_HUMAN	Possible Contaminant CATA_HUMAN	526	59862.8	P04040;	9	7	17.5		6	3	6.532e-07	4.022e-07	0.615738
A6NKB8	A6NKB8_HUMAN Aminopeptidase B OS=Homo sapiens GN=RNPEP PE=2 SV=1	611	72729.6	Q9H4A4;	9	6	15.7	Carbamidomethyl (C)	4	4	2.658e-07	2.118e-07	0.79684
CONT_SODC_HUMAN	Possible Contaminant SODC_HUMAN	153	15961.9	H7BYH4;P00441;	9	6	56.3	Carbamidomethyl (C)	5	4	2.916e-06	2.017e-06	0.691701
E7EUT8	E7EUT8_HUMAN Splicing factor 3A subunit 3 OS=Homo sapiens GN=SF3A3 PE=2 SV=1	448	58956.3	Q12874;	9	5	11.4		5	4	4.09e-07	3.469e-07	0.848166
F2Z393	F2Z393_HUMAN Transaldolase OS=Homo sapiens GN=TALDO1 PE=2 SV=1	318	37606.5	P37837;	9	5	18.2	Carbamidomethyl (C)	4	5	1.338e-06	1.37e-06	1.02392
P25685	DNJB1_HUMAN DnaJ homolog subfamily B member 1 OS=Homo sapiens GN=DNAJB1 PE=1 SV=4	340	38110.4		9	7	27.1	Carbamidomethyl (C)	3.99	3.99	6.229e-07	5.177e-07	0.831113
F6QR24	F6QR24_HUMAN Nuclear pore complex protein Nup153 OS=Homo sapiens GN=NUP153 PE=2 SV=1	1506	154275	P49790;	9	6	6.3	Oxidation (M)	5	4	8.837e-08	7.184e-08	0.812946
B0UX83	B0UX83_HUMAN HLA-B associated transcript 3, isoform CRA_a OS=Homo sapiens GN=BAG6 PE=4 SV=1	1126	122608	P46379;P46379-2;P46379-3;	9	8	13.6	Oxidation (M)	5.96	2.98	1.413e-07	9.776e-08	0.691861
H0YLA2	H0YLA2_HUMAN Signal recognition particle 14 kDa protein OS=Homo sapiens GN=SRP14 PE=2 SV=1	115	14596.8	P37108;	9	3	31.3		4	5	1.306e-06	8.121e-07	0.621822
B3KNT8	B3KNT8_HUMAN Nucleosome assembly protein 1-like 1 OS=Homo sapiens GN=NAP1L1 PE=2 SV=1	368	45454	F5H4R6;F8VUX1;F8VXI6;F8VY35;F8W020;F8W0J6;H0YIV4;P55209;	9	4	29.8	Oxidation (M)	4.5	3.51	8.328e-07	8.627e-07	1.0359
J3KNL3	J3KNL3_HUMAN Chitinase domain-containing protein 1 OS=Homo sapiens GN=CHID1 PE=2 SV=1	423	41759.5	Q9BWS9;Q9BWS9-2;Q9BWS9-3;	9	6	18.2		3.98	3.98	9.186e-07	6.661e-07	0.725125
P30084	ECHM_HUMAN Enoyl-CoA hydratase, mitochondrial OS=Homo sapiens GN=ECHS1 PE=1 SV=4	290	31439.2		9	6	27.2	Carbamidomethyl (C),Oxidation (M)	4	5	6.607e-07	1.432e-06	2.1674
K7EL20	K7EL20_HUMAN Eukaryotic translation initiation factor 3 subunit G (Fragment) OS=Homo sapiens GN=EIF3G PE=2 SV=1	263	35679	K7ER90;O75821;	9	5	40.1	Carbamidomethyl (C)	4.97	2.98	7.05e-07	3.716e-07	0.527092
B4DP11	B4DP11_HUMAN Prostaglandin E synthase 3 OS=Homo sapiens GN=PTGES3 PE=2 SV=1	139	18721.4	B4DP21;Q15185;	9	4	36.2	Carbamidomethyl (C)	5	4	4.424e-06	2.746e-06	0.620705
Q08554	DSC1_HUMAN Desmocollin-1 OS=Homo sapiens GN=DSC1 PE=1 SV=2	894	94010.2	Q08554-2;	9	6	13	Carbamidomethyl (C),Oxidation (M)	4	5	2.905e-07	3.991e-07	1.37384
Q13442	HAP28_HUMAN 28 kDa heat- and acid-stable phosphoprotein OS=Homo sapiens GN=PDAP1 PE=1 SV=1	181	20671.7		9	5	33.1		5	4	1.341e-06	9.746e-07	0.726771
Q14566	MCM6_HUMAN DNA replication licensing factor MCM6 OS=Homo sapiens GN=MCM6 PE=1 SV=1	821	93065.4		9	6	10.2	Acetyl (Protein N-term),Carbamidomethyl (C),Oxidation (M)	5	4	2.276e-07	1.879e-07	0.825571
Q5JTZ9	SYAM_HUMAN Alanine--tRNA ligase, mitochondrial OS=Homo sapiens GN=AARS2 PE=1 SV=1	985	107561		9	6	7.9		6	3	2.191e-07	8.023e-08	0.36618
P30044	PRDX5_HUMAN Peroxiredoxin-5, mitochondrial OS=Homo sapiens GN=PRDX5 PE=1 SV=4	214	17479.2	P30044-2;P30044-3;	9	6	51.2	Carbamidomethyl (C),Oxidation (M)	4	5	8.725e-07	1.117e-06	1.28023
Q02750	MP2K1_HUMAN Dual specificity mitogen-activated protein kinase kinase 1 OS=Homo sapiens GN=MAP2K1 PE=1 SV=2	393	40845.8	Q02750-2;	9	6	21.8	Carbamidomethyl (C),Oxidation (M)	3.28	3.14	3.441e-07	2.159e-07	0.627434
P33176	KINH_HUMAN Kinesin-1 heavy chain OS=Homo sapiens GN=KIF5B PE=1 SV=1	963	109905		9	8	10.1	Carbamidomethyl (C),Oxidation (M)	4.98	3.99	1.635e-07	1.14e-07	0.697248
O43324	MCA3_HUMAN Eukaryotic translation elongation factor 1 epsilon-1 OS=Homo sapiens GN=EEF1E1 PE=1 SV=1	174	19834.4		9	7	49.4	Acetyl (Protein N-term)	5.92	2.97	2.22e-06	8.528e-07	0.384144
Q92793	CBP_HUMAN CREB-binding protein OS=Homo sapiens GN=CREBBP PE=1 SV=3	2442	261547	Q92793-2;	9	12	7.9	Acetyl (Protein N-term),Carbamidomethyl (C),Carbamidomethyl (C) + Ammonia-loss (N-term C),Oxidation (M)	4	3	3.8e-08	4.003e-08	1.05342
CONT_RS27A_HUMAN	Possible Contaminant RS27A_HUMAN	156	17989.5	P62979;	9	6	50.6	Carbamidomethyl (C),Carbamidomethyl (C) + Ammonia-loss (N-term C),Oxidation (M)	4	5	2.319e-06	2.154e-06	0.928849
O95163	ELP1_HUMAN Elongator complex protein 1 OS=Homo sapiens GN=IKBKAP PE=1 SV=3	1332	150555		9	8	9.2	Carbamidomethyl (C),Oxidation (M)	5	4	1.061e-07	9.516e-08	0.89689
O95793	STAU1_HUMAN Double-stranded RNA-binding protein Staufen homolog 1 OS=Homo sapiens GN=STAU1 PE=1 SV=2	577	55744.1	O95793-2;O95793-3;	9	6	17.7	Oxidation (M)	3.98	4	3.142e-07	2.973e-07	0.946213
P01859	IGHG2_HUMAN Ig gamma-2 chain C region OS=Homo sapiens GN=IGHG2 PE=1 SV=2	326	35967.8		9	7	28.8	Carbamidomethyl (C),Oxidation (M)	4.5	3	6.208e-07	3.9e-07	0.628222
E7EP87	E7EP87_HUMAN Nuclear prelamin A recognition factor OS=Homo sapiens GN=NARF PE=2 SV=2	502	44760.8	Q9UHQ1;Q9UHQ1-2;Q9UHQ1-3;Q9UHQ1-4;	9	7	25.7	Carbamidomethyl (C)	3.99	5	4.662e-07	5.83e-07	1.25054
P02765	FETUA_HUMAN Alpha-2-HS-glycoprotein OS=Homo sapiens GN=AHSG PE=1 SV=1	367	39407.8		9	3	5.4	Carbamidomethyl (C),Carbamidomethyl (C) + Ammonia-loss (N-term C)	5	4	2.158e-06	1.231e-06	0.570436
E9PCX2	E9PCX2_HUMAN Aldose reductase OS=Homo sapiens GN=AKR1B1 PE=2 SV=1	263	35920.5	P15121;	9	6	29.7	Carbamidomethyl (C),Oxidation (M)	6	3	1.556e-06	8.219e-07	0.528213
P46778	RL21_HUMAN 60S ribosomal protein L21 OS=Homo sapiens GN=RPL21 PE=1 SV=2	160	18589.1		9	4	26.2	Oxidation (M)	3	4	3.299e-06	2.81e-06	0.851773
E9PFN5	E9PFN5_HUMAN Glutathione S-transferase kappa 1 OS=Homo sapiens GN=GSTK1 PE=2 SV=1	190	24223.7	Q9Y2Q3;Q9Y2Q3-2;Q9Y2Q3-3;	9	3	18.4	Oxidation (M)	3.96	4.95	6.325e-07	1.114e-06	1.76126
P49189	AL9A1_HUMAN 4-trimethylaminobutyraldehyde dehydrogenase OS=Homo sapiens GN=ALDH9A1 PE=1 SV=3	494	53911.1		9	7	17.4	Carbamidomethyl (C),Oxidation (M)	5	4	8.648e-07	4.449e-07	0.514454
E9PLL6	E9PLL6_HUMAN 60S ribosomal protein L27a OS=Homo sapiens GN=RPL27A PE=2 SV=1	108	16587.1	P46776;	9	6	50.9	Carbamidomethyl (C)	4.98	3.98	5.809e-06	6.304e-06	1.08521
P49458	SRP09_HUMAN Signal recognition particle 9 kDa protein OS=Homo sapiens GN=SRP9 PE=1 SV=2	86	10123.1		9	4	43	Carbamidomethyl (C),Oxidation (M)	5	4	5.457e-06	3.653e-06	0.669415
Q16836	HCDH_HUMAN Hydroxyacyl-coenzyme A dehydrogenase, mitochondrial OS=Homo sapiens GN=HADH PE=1 SV=3	314	36118.8	Q16836-2;Q16836-3;	9	5	25.5	Oxidation (M)	3	5	6.314e-07	7.961e-07	1.26085
G3XAH6	G3XAH6_HUMAN Poly(A) polymerase alpha OS=Homo sapiens GN=PAPOLA PE=2 SV=1	724	83007.1	P51003;	9	5	11		4	4.99	2.224e-07	2.006e-07	0.901978
G3XAI2	G3XAI2_HUMAN Laminin subunit beta-1 OS=Homo sapiens GN=LAMB1 PE=2 SV=1	1810	198431	P07942;	9	6	7.1	Carbamidomethyl (C)	3	6	3.841e-08	7.45e-08	1.9396
G5E9I6	G5E9I6_HUMAN Microtubule-associated protein RP/EB family member 2 OS=Homo sapiens GN=MAPRE2 PE=2 SV=1	284	30744.2	Q15555;Q15555-3;Q15555-4;	9	5	33.9	Carbamidomethyl (C)	4	4	4.57e-07	5.629e-07	1.23173
P53004	BIEA_HUMAN Biliverdin reductase A OS=Homo sapiens GN=BLVRA PE=1 SV=2	296	33479.4		9	5	23	Carbamidomethyl (C)	5	4	1.262e-06	8.64e-07	0.684628
P55884	EIF3B_HUMAN Eukaryotic translation initiation factor 3 subunit B OS=Homo sapiens GN=EIF3B PE=1 SV=3	814	99219.2	P55884-2;	9	9	17.3	Carbamidomethyl (C)	6.99	2	5.406e-07	1.735e-07	0.32094
Q75MJ1	Q75MJ1_HUMAN ATP-binding cassette sub-family F member 2 OS=Homo sapiens GN=ABCF2 PE=2 SV=1	634	71424.7	Q9UG63;	9	6	12	Carbamidomethyl (C),Oxidation (M)	5	4	5.538e-07	2.694e-07	0.486457
Q7L099-2	RUFY3_HUMAN Isoform 2 of Protein RUFY3 OS=Homo sapiens GN=RUFY3	506	55983.5		9	19	49.6	Acetyl (Protein N-term),Carbamidomethyl (C),Oxidation (M)	4	5	1.369e-07	3e-07	2.19138
P56537	IF6_HUMAN Eukaryotic translation initiation factor 6 OS=Homo sapiens GN=EIF6 PE=1 SV=1	245	26654.2		9	4	29	Carbamidomethyl (C),Oxidation (M)	4.99	3.99	9.404e-07	8.844e-07	0.940451
Q8N5K1	CISD2_HUMAN CDGSH iron-sulfur domain-containing protein 2 OS=Homo sapiens GN=CISD2 PE=1 SV=1	135	15304.5		9	5	31.1	Carbamidomethyl (C)	5	4	1.844e-06	1.279e-06	0.693601
Q9Y5Y2	NUBP2_HUMAN Cytosolic Fe-S cluster assembly factor NUBP2 OS=Homo sapiens GN=NUBP2 PE=1 SV=1	271	28878.9		9	5	27.3	Acetyl (Protein N-term),Carbamidomethyl (C),Oxidation (M)	5.93	2.96	1.181e-06	4.458e-07	0.377477
P08621	RU17_HUMAN U1 small nuclear ribonucleoprotein 70 kDa OS=Homo sapiens GN=SNRNP70 PE=1 SV=2	437	50713.4	P08621-2;	9	5	17.1	Oxidation (M)	5.94	2.97	6.847e-07	2.638e-07	0.385278
P09234	RU1C_HUMAN U1 small nuclear ribonucleoprotein C OS=Homo sapiens GN=SNRPC PE=1 SV=1	159	17417.3		9	4	24.5	Carbamidomethyl (C),Oxidation (M)	5	4	4.806e-06	3.059e-06	0.636496
P09496-2	CLCA_HUMAN Isoform Non-brain of Clathrin light chain A OS=Homo sapiens GN=CLTA	218	23701.5		9	5	22		5.95	2.98	1.604e-06	8.311e-07	0.518142
Q96AG4	LRC59_HUMAN Leucine-rich repeat-containing protein 59 OS=Homo sapiens GN=LRRC59 PE=1 SV=1	307	34998.9		9	6	27.4	Carbamidomethyl (C)	6	3	1.179e-06	3.686e-07	0.312638
Q96HE7	ERO1A_HUMAN ERO1-like protein alpha OS=Homo sapiens GN=ERO1L PE=1 SV=2	468	54484.1		9	5	12.4	Carbamidomethyl (C)	4.97	3.97	3.91e-07	2.424e-07	0.619949
Q96P16	RPR1A_HUMAN Regulation of nuclear pre-mRNA domain-containing protein 1A OS=Homo sapiens GN=RPRD1A PE=1 SV=1	312	35787.6		9	6	29.8	Acetyl (Protein N-term),Carbamidomethyl (C)	3.99	3.99	5.533e-07	4.584e-07	0.828484
Q99460	PSMD1_HUMAN 26S proteasome non-ATPase regulatory subunit 1 OS=Homo sapiens GN=PSMD1 PE=1 SV=2	953	102463	Q99460-2;	9	6	9.3	Carbamidomethyl (C),Gln->pyro-Glu (N-term Q)	6	3	2.727e-07	9.238e-08	0.338761
P62316	SMD2_HUMAN Small nuclear ribonucleoprotein Sm D2 OS=Homo sapiens GN=SNRPD2 PE=1 SV=1	118	13536.2		9	4	38.1	Acetyl (Protein N-term),Oxidation (M)	3.98	3.98	3.24e-06	3.783e-06	1.16759
P62633-5	CNBP_HUMAN Isoform 5 of Cellular nucleic acid-binding protein OS=Homo sapiens GN=CNBP	172	18993.4		9	22	82.6	Acetyl (Protein N-term),Carbamidomethyl (C),Carbamidomethyl (C) + Ammonia-loss (N-term C),Glu->pyro-Glu (N-term E)	4	5	3.656e-07	1.757e-06	4.8058
Q9NUJ1	ABHDA_HUMAN Mycophenolic acid acyl-glucuronide esterase, mitochondrial OS=Homo sapiens GN=ABHD10 PE=1 SV=1	306	34000.8		9	7	29.7	Carbamidomethyl (C)	4.98	3.99	4.455e-07	6.079e-07	1.36453
Q9NYU2	UGGG1_HUMAN UDP-glucose:glycoprotein glucosyltransferase 1 OS=Homo sapiens GN=UGGT1 PE=1 SV=3	1555	175317	Q9NYU2-2;	9	5	4.8		4	4	5.758e-08	5.522e-08	0.959014
Q9NZV1	CRIM1_HUMAN Cysteine-rich motor neuron 1 protein OS=Homo sapiens GN=CRIM1 PE=1 SV=1	1036	113966		9	5	7.9	Carbamidomethyl (C)	5	4	1.189e-07	9.922e-08	0.834483
Q9UHB9	SRP68_HUMAN Signal recognition particle subunit SRP68 OS=Homo sapiens GN=SRP68 PE=1 SV=2	627	66229.2	Q9UHB9-4;	9	5	15.4		3.96	4.95	2.089e-07	1.419e-07	0.679272
E9PHN6	E9PHN6_HUMAN Glutathione S-transferase Mu 2 OS=Homo sapiens GN=GSTM2 PE=2 SV=1	193	22683.3	F6XZQ7;P28161;P28161-2;	9	6	42.9	Carbamidomethyl (C)	4.95	3.96	1.011e-06	8.424e-07	0.833234
F8W6I7	F8W6I7_HUMAN Heterogeneous nuclear ribonucleoprotein A1 OS=Homo sapiens GN=HNRNPA1 PE=4 SV=2	307	29440.3	P09651;P09651-2;P09651-3;	9	9	47.2	Carbamidomethyl (C),Oxidation (M)	5.92	2.96	1.502e-06	4.484e-07	0.298535
Q9NS86	LANC2_HUMAN LanC-like protein 2 OS=Homo sapiens GN=LANCL2 PE=1 SV=1	450	50947.5		8	5	15.6	Carbamidomethyl (C),Carbamidomethyl (C) + Ammonia-loss (N-term C),Oxidation (M)	4	4	4.799e-07	3.747e-07	0.780788
A6NJA2	A6NJA2_HUMAN Ubiquitin carboxyl-terminal hydrolase OS=Homo sapiens GN=USP14 PE=2 SV=2	448	52478.4	B7Z4N8;P54578;P54578-2;	8	4	12.1		4	4	2.378e-07	2.15e-07	0.904121
A8K8G0	A8K8G0_HUMAN Hepatoma-derived growth factor OS=Homo sapiens GN=HDGF PE=2 SV=1	208	28318.9	P51858;P51858-2;P51858-3;	8	4	29.8		4	4	7.114e-07	8.657e-07	1.2169
B4DJ81	B4DJ81_HUMAN NADH-ubiquinone oxidoreductase 75 kDa subunit, mitochondrial OS=Homo sapiens GN=NDUFS1 PE=2 SV=1	611	75524.7	P28331;P28331-2;P28331-3;P28331-4;P28331-5;	8	6	15.2	Oxidation (M)	5	2	4.496e-07	1.842e-07	0.409698
H0YDD4	H0YDD4_HUMAN Dihydrolipoyllysine-residue acetyltransferase component of pyruvate dehydrogenase complex, mitochondrial (Fragment) OS=Homo sapiens GN=DLAT PE=2 SV=1	479	69133.2	P10515;	8	4	10	Carbamidomethyl (C),Oxidation (M)	3.96	3.96	3.775e-07	4.378e-07	1.15974
B8ZZ38	B8ZZ38_HUMAN Leucine-rich PPR motif-containing protein, mitochondrial OS=Homo sapiens GN=LRPPRC PE=2 SV=1	504	158219	C9JCA9;P42704;	8	5	20.1	Carbamidomethyl (C)	5	3	4.195e-07	2.532e-07	0.603576
CONT_CASB_BOVIN	Possible Contaminant CASB_BOVIN	224	25145.3		8	4	18.8	Oxidation (M)	4	4	6.542e-06	4.497e-06	0.687404
D6RFM5	D6RFM5_HUMAN Succinate dehydrogenase [ubiquinone] flavoprotein subunit, mitochondrial OS=Homo sapiens GN=SDHA PE=2 SV=1	583	72843.4	E9PBJ5;P31040;	8	5	18.5	Carbamidomethyl (C),Oxidation (M)	4	4	1.816e-07	1.969e-07	1.08425
H3BPK3	H3BPK3_HUMAN Hydroxyacylglutathione hydrolase, mitochondrial (Fragment) OS=Homo sapiens GN=HAGH PE=3 SV=1	239	28913.7	Q16775;Q16775-2;	8	5	25.1	Carbamidomethyl (C)	4.95	2.97	1.401e-06	6.081e-07	0.434047
B0QZ18	B0QZ18_HUMAN Copine-1 OS=Homo sapiens GN=CPNE1 PE=2 SV=1	542	59165.6	F2Z2V0;Q99829;	8	4	9		3.95	3.95	4.92e-07	3.47e-07	0.705285
H7BXY3	H7BXY3_HUMAN Putative ATP-dependent RNA helicase DHX30 OS=Homo sapiens GN=DHX30 PE=2 SV=1	1166	129699	Q7L2E3;Q7L2E3-2;Q7L2E3-3;	8	7	7		6	2	1.793e-07	5.299e-08	0.295538
P25788	PSA3_HUMAN Proteasome subunit alpha type-3 OS=Homo sapiens GN=PSMA3 PE=1 SV=2	255	27701.8	P25788-2;	8	6	27.8	Acetyl (Protein N-term)	5	3	1.388e-06	5.919e-07	0.426441
O60547	GMDS_HUMAN GDP-mannose 4,6 dehydratase OS=Homo sapiens GN=GMDS PE=1 SV=1	372	39118.8	O60547-2;	8	4	12.3	Carbamidomethyl (C)	4	4	6.403e-07	5.787e-07	0.903795
O76003	GLRX3_HUMAN Glutaredoxin-3 OS=Homo sapiens GN=GLRX3 PE=1 SV=2	335	37498.3		8	5	17.3		5	3	1.15e-06	9.514e-07	0.827304
P02452	CO1A1_HUMAN Collagen alpha-1(I) chain OS=Homo sapiens GN=COL1A1 PE=1 SV=5	1464	139289		8	5	6.5		1	6	1.096e-08	6.939e-08	6.3312
P26885	FKBP2_HUMAN Peptidyl-prolyl cis-trans isomerase FKBP2 OS=Homo sapiens GN=FKBP2 PE=1 SV=2	142	15675.3		8	5	35.2	Carbamidomethyl (C)	4	4	2.413e-06	2.791e-06	1.15665
B4DJP7	B4DJP7_HUMAN Small nuclear ribonucleoprotein Sm D3 OS=Homo sapiens GN=SNRPD3 PE=2 SV=1	120	13943.3	P62318;	8	3	33.3	Carbamidomethyl (C),Oxidation (M)	4	4	5.332e-06	4.68e-06	0.877719
B4DPM9	B4DPM9_HUMAN Serine hydroxymethyltransferase OS=Homo sapiens GN=SHMT1 PE=2 SV=1	345	49122.9	P34896;P34896-2;	8	3	12.8	Oxidation (M)	4.94	2.94	6.454e-07	4.597e-07	0.712271
P62805	H4_HUMAN Histone H4 OS=Homo sapiens GN=HIST1H4A PE=1 SV=2	103	11378.4		8	3	33	Oxidation (M)	5	3	6.469e-06	4.069e-06	0.629
O00410	IPO5_HUMAN Importin-5 OS=Homo sapiens GN=IPO5 PE=1 SV=4	1097	125788	O00410-3;	8	8	11.5	Carbamidomethyl (C),Oxidation (M)	3.96	3.96	1.516e-07	7.197e-08	0.474736
Q86UY0	Q86UY0_HUMAN Protein BLOC1S5-TXNDC5 OS=Homo sapiens GN=TXNDC5 PE=2 SV=1	360	36245.1	Q8NBS9;Q8NBS9-2;	8	4	14.5	Carbamidomethyl (C)	4	4	9.086e-07	9.126e-07	1.0044
B4DVE7	B4DVE7_HUMAN Annexin OS=Homo sapiens GN=ANXA11 PE=2 SV=1	472	54499.2	P50995;	8	5	13.6	Carbamidomethyl (C)	4	4	5.247e-07	5.67e-07	1.08062
Q96P70	IPO9_HUMAN Importin-9 OS=Homo sapiens GN=IPO9 PE=1 SV=3	1041	116195		8	5	6.1	Acetyl (Protein N-term),Oxidation (M)	4	4	1.178e-07	1.559e-07	1.32343
O14737	PDCD5_HUMAN Programmed cell death protein 5 OS=Homo sapiens GN=PDCD5 PE=1 SV=3	125	14312.4		8	4	38.4		3.98	3.98	2.308e-06	2.668e-06	1.15598
B7Z9I1	B7Z9I1_HUMAN Medium-chain-specific acyl-CoA dehydrogenase, mitochondrial OS=Homo sapiens GN=ACADM PE=2 SV=1	385	50364.5	P11310;P11310-2;Q5T4U5;	8	5	15.8		5.94	1.98	1.598e-06	6.684e-07	0.418273
Q06203	PUR1_HUMAN Amidophosphoribosyltransferase OS=Homo sapiens GN=PPAT PE=1 SV=1	517	57506.4		8	5	21.3	Carbamidomethyl (C)	4	4	4.206e-07	3.1e-07	0.737042
B8ZZQ6	B8ZZQ6_HUMAN Thymosin alpha-1 OS=Homo sapiens GN=PTMA PE=2 SV=1	107	12084.9	P06454;P06454-2;	8	4	33.6	Acetyl (Protein N-term)	3	5	6.595e-07	4.293e-06	6.50948
O15397	IPO8_HUMAN Importin-8 OS=Homo sapiens GN=IPO8 PE=1 SV=2	1037	120167		8	8	10.1	Carbamidomethyl (C)	4.98	3	1.715e-07	1.046e-07	0.609913
P35249	RFC4_HUMAN Replication factor C subunit 4 OS=Homo sapiens GN=RFC4 PE=1 SV=2	363	39764.9		8	5	17.4		3.97	3.98	3.953e-07	4.739e-07	1.19884
O43837	IDH3B_HUMAN Isocitrate dehydrogenase [NAD] subunit beta, mitochondrial OS=Homo sapiens GN=IDH3B PE=1 SV=2	385	41968.4	O43837-2;	8	4	14.4	Carbamidomethyl (C)	5	3	1.444e-06	3.432e-07	0.237673
O75223	GGCT_HUMAN Gamma-glutamylcyclotransferase OS=Homo sapiens GN=GGCT PE=1 SV=1	188	21048.4		8	5	34.6	Carbamidomethyl (C)	4.95	2.97	1.468e-06	1.196e-06	0.814714
Q13148	TADBP_HUMAN TAR DNA-binding protein 43 OS=Homo sapiens GN=TARDBP PE=1 SV=1	414	44819.4		8	5	17.9		5.96	1.99	5.442e-07	2.052e-07	0.377067
O75874	IDHC_HUMAN Isocitrate dehydrogenase [NADP] cytoplasmic OS=Homo sapiens GN=IDH1 PE=1 SV=2	414	46737.6		8	7	22.2	Oxidation (M)	4.99	2.98	6.394e-07	2.661e-07	0.416171
O94776	MTA2_HUMAN Metastasis-associated protein MTA2 OS=Homo sapiens GN=MTA2 PE=1 SV=1	668	75173.9		8	4	8.7		4	4	1.69e-07	1.551e-07	0.917751
D6RAF8	D6RAF8_HUMAN Heterogeneous nuclear ribonucleoprotein D0 (Fragment) OS=Homo sapiens GN=HNRNPD PE=2 SV=1	221	32904.2	Q14103;Q14103-3;	8	7	38.9	Carbamidomethyl (C),Oxidation (M)	5.94	1.98	1.935e-06	4.687e-07	0.242222
E3W978	E3W978_HUMAN Hyaluronan mediated motility receptor OS=Homo sapiens GN=HMMR PE=2 SV=2	610	74628.8	O75330;O75330-2;O75330-3;O75330-4;	8	6	12.8	Carbamidomethyl (C),Oxidation (M)	4	4	2.007e-07	2.924e-07	1.4569
P09972	ALDOC_HUMAN Fructose-bisphosphate aldolase C OS=Homo sapiens GN=ALDOC PE=1 SV=2	364	39539.3		8	4	16.8	Carbamidomethyl (C)	4.95	2.97	5.054e-07	3.003e-07	0.594183
P42285	SK2L2_HUMAN Superkiller viralicidic activity 2-like 2 OS=Homo sapiens GN=SKIV2L2 PE=1 SV=3	1042	118036		8	6	8.3	Carbamidomethyl (C)	3	5	7.404e-08	1.131e-07	1.52755
F5GX68	F5GX68_HUMAN Cytosine-specific methyltransferase OS=Homo sapiens GN=DNMT1 PE=2 SV=1	1619	185189	P26358;P26358-2;	8	8	6.2	Carbamidomethyl (C)	3.96	3.96	9.087e-08	6.893e-08	0.758556
F5GXC8	F5GXC8_HUMAN Succinyl-CoA ligase [ADP-forming] subunit beta, mitochondrial OS=Homo sapiens GN=SUCLA2 PE=2 SV=1	405	48135.1	Q9P2R7;Q9P2R7-2;	8	5	9.9	Carbamidomethyl (C)	3.95	3.95	6.207e-07	4.961e-07	0.799259
Q09028	RBBP4_HUMAN Histone-binding protein RBBP4 OS=Homo sapiens GN=RBBP4 PE=1 SV=3	425	46237.6	Q09028-3;	8	9	25.9	Acetyl (Protein N-term),Carbamidomethyl (C)	3.95	3.95	5.724e-07	6.815e-07	1.1906
P50897	PPT1_HUMAN Palmitoyl-protein thioesterase 1 OS=Homo sapiens GN=PPT1 PE=1 SV=1	306	34261.3		8	5	28.4	Carbamidomethyl (C),Carbamidomethyl (C) + Ammonia-loss (N-term C),Oxidation (M)	5.92	1.98	6.769e-07	2.592e-07	0.382922
F8VVB6	F8VVB6_HUMAN Protein kinase C-binding protein NELL2 OS=Homo sapiens GN=NELL2 PE=2 SV=1	768	91339.5	Q99435;Q99435-2;Q99435-3;Q99435-4;	8	5	8.6	Carbamidomethyl (C),Oxidation (M)	3.99	3.99	3.955e-07	4.275e-07	1.08091
P51553	IDH3G_HUMAN Isocitrate dehydrogenase [NAD] subunit gamma, mitochondrial OS=Homo sapiens GN=IDH3G PE=1 SV=1	393	42875.2		8	5	22.6	Carbamidomethyl (C),Oxidation (M)	4.95	2.97	8.783e-07	4.211e-07	0.479449
Q6FGY5	Q6FGY5_HUMAN CKAP1 protein OS=Homo sapiens GN=CKAP1 PE=2 SV=1	193	27380.5	Q99426;	8	6	38.9	Carbamidomethyl (C)	3.97	3.98	1.076e-06	6.257e-07	0.581506
P11216	PYGB_HUMAN Glycogen phosphorylase, brain form OS=Homo sapiens GN=PYGB PE=1 SV=5	843	96886.7		8	9	12.9	Oxidation (M)	4	3	1.205e-07	1.063e-07	0.882158
P31930	QCR1_HUMAN Cytochrome b-c1 complex subunit 1, mitochondrial OS=Homo sapiens GN=UQCRC1 PE=1 SV=3	480	52738.5		8	4	11.7	Carbamidomethyl (C),Oxidation (M)	3.5	3.5	5.426e-07	5.086e-07	0.937339
G3V203	G3V203_HUMAN 60S ribosomal protein L18 OS=Homo sapiens GN=RPL18 PE=2 SV=1	164	21675.1	J3QQ67;Q07020;	8	5	32.9	Carbamidomethyl (C)	4.95	2.97	6.159e-06	1.628e-06	0.264329
P52815	RM12_HUMAN 39S ribosomal protein L12, mitochondrial OS=Homo sapiens GN=MRPL12 PE=1 SV=2	198	21388.7		8	4	35.4	Oxidation (M)	4	4	5.738e-07	7.463e-07	1.30063
G5E9F8	G5E9F8_HUMAN Protein S (Alpha), isoform CRA_b OS=Homo sapiens GN=PROS1 PE=2 SV=1	545	75272	P07225;	8	4	7.2		4	4	4.282e-07	5.661e-07	1.32205
Q9UKY7	CDV3_HUMAN Protein CDV3 homolog OS=Homo sapiens GN=CDV3 PE=1 SV=1	258	22119.8	Q9UKY7-2;	8	4	52.6	Oxidation (M)	5	2	5.904e-07	6.208e-07	1.05149
Q6YN16	HSDL2_HUMAN Hydroxysteroid dehydrogenase-like protein 2 OS=Homo sapiens GN=HSDL2 PE=1 SV=1	418	37386.3	Q6YN16-2;	8	5	21.4	Carbamidomethyl (C)	6	2	8.111e-07	2.687e-07	0.331279
Q9Y224	CN166_HUMAN UPF0568 protein C14orf166 OS=Homo sapiens GN=C14orf166 PE=1 SV=1	244	28122.7		8	5	30.3		4	4	8.182e-07	9.475e-07	1.15803
Q9Y3S2	ZN330_HUMAN Zinc finger protein 330 OS=Homo sapiens GN=ZNF330 PE=1 SV=1	320	36267.4		8	4	20	Carbamidomethyl (C)	4.98	2.99	3.587e-07	3.101e-07	0.864511
P61160	ARP2_HUMAN Actin-related protein 2 OS=Homo sapiens GN=ACTR2 PE=1 SV=1	394	44840.3		8	5	17.5	Carbamidomethyl (C),Oxidation (M)	5	3	1.14e-06	7.542e-07	0.661579
P61289	PSME3_HUMAN Proteasome activator complex subunit 3 OS=Homo sapiens GN=PSME3 PE=1 SV=1	254	30939.3	P61289-2;	8	4	17.7		2.98	3.97	6.072e-07	7.971e-07	1.31275
Q96J01	THOC3_HUMAN THO complex subunit 3 OS=Homo sapiens GN=THOC3 PE=1 SV=1	351	38836.9		8	3	15.7	Carbamidomethyl (C)	3.98	3.99	8.042e-07	9.181e-07	1.14163
P11387	TOP1_HUMAN DNA topoisomerase 1 OS=Homo sapiens GN=TOP1 PE=1 SV=2	765	90885		8	5	8.9	Acetyl (Protein N-term),Carbamidomethyl (C)	4	3	2.342e-07	1.643e-07	0.701537
P11413	G6PD_HUMAN Glucose-6-phosphate 1-dehydrogenase OS=Homo sapiens GN=G6PD PE=1 SV=4	515	63948.4	P11413-2;	8	4	8.9	Acetyl (Protein N-term)	4.95	2.97	2.813e-07	1.066e-07	0.378955
P11766	ADHX_HUMAN Alcohol dehydrogenase class-3 OS=Homo sapiens GN=ADH5 PE=1 SV=4	374	39806.4		8	6	22.7	Carbamidomethyl (C)	4	4	1.1e-06	1.066e-06	0.969091
B4DR63	B4DR63_HUMAN 26S protease regulatory subunit 4 OS=Homo sapiens GN=PSMC1 PE=2 SV=1	367	49279.8	P62191;	8	5	15.8	Carbamidomethyl (C),Oxidation (M)	4	4	9.135e-07	9.198e-07	1.0069
P13489	RINI_HUMAN Ribonuclease inhibitor OS=Homo sapiens GN=RNH1 PE=1 SV=2	461	50067.2		8	5	16.1	Carbamidomethyl (C)	3.98	4	1.03e-06	4.794e-07	0.465437
Q9BXJ9	NAA15_HUMAN N-alpha-acetyltransferase 15, NatA auxiliary subunit OS=Homo sapiens GN=NAA15 PE=1 SV=1	866	101460		8	5	9		3.99	3	1.274e-07	8.317e-08	0.652826
P62854	RS26_HUMAN 40S ribosomal protein S26 OS=Homo sapiens GN=RPS26 PE=1 SV=3	115	13025.1		8	4	37.4	Carbamidomethyl (C)	4	4	9.15e-06	8.584e-06	0.938142
Q9HBK9	AS3MT_HUMAN Arsenite methyltransferase OS=Homo sapiens GN=AS3MT PE=1 SV=3	375	41829.2		8	7	26.9	Carbamidomethyl (C)	3	4	4.988e-07	3.141e-07	0.629711
Q9NR12	PDLI7_HUMAN PDZ and LIM domain protein 7 OS=Homo sapiens GN=PDLIM7 PE=1 SV=1	457	46606	Q9NR12-2;	8	4	17.3		4	3	3.184e-07	3.008e-07	0.944724
P63173	RL38_HUMAN 60S ribosomal protein L38 OS=Homo sapiens GN=RPL38 PE=1 SV=2	70	8230.74		8	4	50	Gln->pyro-Glu (N-term Q)	4.98	2.98	1.078e-05	3.404e-06	0.31577
P15170-2	ERF3A_HUMAN Isoform 2 of Eukaryotic peptide chain release factor GTP-binding subunit ERF3A OS=Homo sapiens GN=GSPT1	636	68836.2	P15170-3;	8	5	13.1	Carbamidomethyl (C)	4.98	2.98	3.49e-07	2.215e-07	0.63467
P67775	PP2AA_HUMAN Serine/threonine-protein phosphatase 2A catalytic subunit alpha isoform OS=Homo sapiens GN=PPP2CA PE=1 SV=1	309	35661.4		8	5	21	Carbamidomethyl (C),Oxidation (M)	4.95	2.97	2.989e-07	1.827e-07	0.611241
Q9UFW8	CGBP1_HUMAN CGG triplet repeat-binding protein 1 OS=Homo sapiens GN=CGGBP1 PE=1 SV=2	167	18844.6		8	6	47.9	Carbamidomethyl (C),Gln->pyro-Glu (N-term Q)	5	3	1.687e-06	7.884e-07	0.467338
Q01082	SPTB2_HUMAN Spectrin beta chain, non-erythrocytic 1 OS=Homo sapiens GN=SPTBN1 PE=1 SV=2	2364	275141		8	6	4.4	Oxidation (M)	3.97	3.99	3.46e-08	4.296e-08	1.24162
Q9P021	CRIPT_HUMAN Cysteine-rich PDZ-binding protein OS=Homo sapiens GN=CRIPT PE=1 SV=1	101	11226.6		7	5	45.5	Carbamidomethyl (C)	2	5	8.578e-07	1.825e-06	2.12754
Q9Y2W1	TR150_HUMAN Thyroid hormone receptor-associated protein 3 OS=Homo sapiens GN=THRAP3 PE=1 SV=2	955	108871		7	4	6.2	Oxidation (M)	4	3	2.02e-07	1.946e-07	0.963366
Q9Y3B4	PM14_HUMAN Pre-mRNA branch site protein p14 OS=Homo sapiens GN=SF3B14 PE=1 SV=1	125	14611.6		7	4	38.4	Carbamidomethyl (C)	4	3	9.909e-07	6.645e-07	0.670602
B7Z233	B7Z233_HUMAN Acetyl-CoA acetyltransferase, cytosolic OS=Homo sapiens GN=ACAT2 PE=2 SV=1	426	41432.4	Q9BWD1;	7	5	16.6	Oxidation (M)	3	3	3.125e-07	3.899e-07	1.24768
P23919	KTHY_HUMAN Thymidylate kinase OS=Homo sapiens GN=DTYMK PE=1 SV=4	212	23858.5		7	4	14.2		4	3	9.215e-07	5.263e-07	0.571134
P24534	EF1B_HUMAN Elongation factor 1-beta OS=Homo sapiens GN=EEF1B2 PE=1 SV=3	225	24802.3		7	5	36.4	Carbamidomethyl (C),Oxidation (M)	4.99	2	2.18e-06	6.527e-07	0.299404
H3BQB1	H3BQB1_HUMAN Adenine phosphoribosyltransferase (Fragment) OS=Homo sapiens GN=APRT PE=4 SV=1	162	14583.8	H3BQZ9;P07741;P07741-2;	7	3	30.6		3	4	1.621e-06	2.019e-06	1.24553
H7C1F6	H7C1F6_HUMAN ES1 protein homolog, mitochondrial (Fragment) OS=Homo sapiens GN=C21orf33 PE=4 SV=1	257	24796	P30042;P30042-2;	7	3	30.4	Carbamidomethyl (C),Oxidation (M)	2.99	3.99	9.535e-07	1.196e-06	1.25433
J3KNN5	J3KNN5_HUMAN Probable ATP-dependent RNA helicase DDX41 (Fragment) OS=Homo sapiens GN=DDX41 PE=2 SV=1	640	69973.1	Q9UJV9;	7	4	9.6		3	4	1.818e-07	2.163e-07	1.18977
B3KRS5	B3KRS5_HUMAN Histone deacetylase OS=Homo sapiens GN=HDAC2 PE=2 SV=1	458	55472.9	J3KPW7;Q92769;	7	6	19.2	Carbamidomethyl (C),Oxidation (M)	3	3	2.689e-07	3.179e-07	1.18222
J3KTE4	J3KTE4_HUMAN Ribosomal protein L19 OS=Homo sapiens GN=RPL19 PE=2 SV=1	194	23505.3	J3QR09;P84098;	7	4	14.5		3	4	3.048e-06	2.889e-06	0.947835
J3QRU8	J3QRU8_HUMAN ARF GTPase-activating protein GIT1 OS=Homo sapiens GN=GIT1 PE=2 SV=1	694	85609.5	Q9Y2X7;Q9Y2X7-3;	7	7	14.3	Carbamidomethyl (C)	2	5	6.224e-08	2.774e-07	4.45694
P28070	PSB4_HUMAN Proteasome subunit beta type-4 OS=Homo sapiens GN=PSMB4 PE=1 SV=4	264	29257.5		7	4	22.7	Oxidation (M)	2	5	2.42e-07	7.461e-07	3.08306
K7EN45	K7EN45_HUMAN Peptidyl-prolyl cis-trans isomerase NIMA-interacting 1 (Fragment) OS=Homo sapiens GN=PIN1 PE=4 SV=1	90	18268	Q13526;	7	4	76.7	Carbamidomethyl (C),Oxidation (M)	3	4	4.133e-06	3.691e-06	0.893056
P48507	GSH0_HUMAN Glutamate--cysteine ligase regulatory subunit OS=Homo sapiens GN=GCLM PE=1 SV=1	274	30779.8		7	4	21.2	Carbamidomethyl (C)	3	4	1.214e-06	1.085e-06	0.89374
K7ERI7	K7ERI7_HUMAN 60S ribosomal protein L22 OS=Homo sapiens GN=RPL22 PE=2 SV=1	95	11179.7		7	5	64.2		2.98	3.97	4.056e-06	3.977e-06	0.980523
Q15056	IF4H_HUMAN Eukaryotic translation initiation factor 4H OS=Homo sapiens GN=EIF4H PE=1 SV=5	248	25238.6	Q15056-2;	7	4	24.1	Oxidation (M)	3	3	1.501e-06	1.531e-06	1.01999
Q3SYB4	Q3SYB4_HUMAN SERPINB12 protein OS=Homo sapiens GN=SERPINB12 PE=2 SV=1	425	46355.1	Q96P63;	7	4	11.9		4	3	1.011e-06	7.186e-07	0.710781
Q5TDF0	Q5TDF0_HUMAN Cancer-related nucleoside-triphosphatase OS=Homo sapiens GN=NTPCR PE=2 SV=1	228	20754.1	Q9BSD7;	7	4	30		4	3	1.292e-06	7.594e-07	0.587771
P48594	SPB4_HUMAN Serpin B4 OS=Homo sapiens GN=SERPINB4 PE=1 SV=2	390	44933.5		7	12	30.5	Carbamidomethyl (C),Oxidation (M)	3.97	2.98	5.515e-07	4.4e-07	0.797824
Q92616	GCN1L_HUMAN Translational activator GCN1 OS=Homo sapiens GN=GCN1L1 PE=1 SV=6	2671	293365		7	6	3		6	1	5.596e-08	2.257e-08	0.403324
Q9H223	EHD4_HUMAN EH domain-containing protein 4 OS=Homo sapiens GN=EHD4 PE=1 SV=1	541	61298.6		7	4	11.3		4	2	3.614e-07	2.269e-07	0.627836
Q9H5V9	CX056_HUMAN UPF0428 protein CXorf56 OS=Homo sapiens GN=CXorf56 PE=1 SV=1	222	23975.1	Q9H5V9-2;Q9H5V9-3;	7	4	33.5	Carbamidomethyl (C)	3	4	8.766e-07	8.81e-07	1.00502
Q9NP55	BPIA1_HUMAN BPI fold-containing family A member 1 OS=Homo sapiens GN=BPIFA1 PE=1 SV=1	256	26768		7	5	28.9	Carbamidomethyl (C)	2	5	1.453e-07	5.386e-07	3.70681
O00743	PPP6_HUMAN Serine/threonine-protein phosphatase 6 catalytic subunit OS=Homo sapiens GN=PPP6C PE=1 SV=1	305	39011.5	O00743-2;O00743-3;	7	3	12.7	Carbamidomethyl (C)	3.96	2.97	4.383e-07	4.56e-07	1.04038
P30566	PUR8_HUMAN Adenylosuccinate lyase OS=Homo sapiens GN=ADSL PE=1 SV=2	484	54998.1		7	4	10.7		2.99	3.98	3.727e-07	3.809e-07	1.022
O14965	AURKA_HUMAN Aurora kinase A OS=Homo sapiens GN=AURKA PE=1 SV=2	403	45888.9		7	4	15.9		3.98	2.98	5.345e-07	3.315e-07	0.620206
B9A064	IGLL5_HUMAN Immunoglobulin lambda-like polypeptide 5 OS=Homo sapiens GN=IGLL5 PE=2 SV=2	214	23102.7		7	3	17.8	Carbamidomethyl (C)	2.99	3.99	1.351e-05	1.59e-05	1.17691
O43290	SNUT1_HUMAN U4/U6.U5 tri-snRNP-associated protein 1 OS=Homo sapiens GN=SART1 PE=1 SV=1	800	90434.4		7	4	7		3	3	1.061e-07	1.198e-07	1.12912
D6R938	D6R938_HUMAN Calcium/calmodulin-dependent protein kinase (CaM kinase) II delta, isoform CRA_e OS=Homo sapiens GN=CAMK2D PE=2 SV=1	498	54219.6	E9PBG7;E9PF82;Q13557;Q13557-10;Q13557-11;Q13557-12;Q13557-6;Q13557-8;	7	8	20.5	Carbamidomethyl (C),Oxidation (M)	4.93	1.98	3.225e-07	9.382e-08	0.290915
O60884	DNJA2_HUMAN DnaJ homolog subfamily A member 2 OS=Homo sapiens GN=DNAJA2 PE=1 SV=1	412	45824.7		7	3	11.4	Carbamidomethyl (C),Oxidation (M)	3	4	3.612e-07	3.813e-07	1.05565
M0QXS5	M0QXS5_HUMAN Heterogeneous nuclear ribonucleoprotein L (Fragment) OS=Homo sapiens GN=HNRNPL PE=4 SV=1	530	50654.6	P14866;P14866-2;	7	4	14.3	Oxidation (M)	3.98	2.99	2.291e-07	1.384e-07	0.604103
Q13137	CACO2_HUMAN Calcium-binding and coiled-coil domain-containing protein 2 OS=Homo sapiens GN=CALCOCO2 PE=1 SV=1	446	43749.4	Q13137-3;Q13137-4;Q13137-5;	7	5	20.9	Carbamidomethyl (C)	1.98	3.96	1.968e-07	3.341e-07	1.69766
O75323	NIPS2_HUMAN Protein NipSnap homolog 2 OS=Homo sapiens GN=GBAS PE=1 SV=1	286	33793.3		7	4	16.4	Carbamidomethyl (C)	2.99	3.98	4.273e-07	4.169e-07	0.975661
Q13257	MD2L1_HUMAN Mitotic spindle assembly checkpoint protein MAD2A OS=Homo sapiens GN=MAD2L1 PE=1 SV=1	205	23549.3		7	5	22.9	Carbamidomethyl (C)	2.99	3.99	1.562e-06	1.455e-06	0.931498
D3DQV9	D3DQV9_HUMAN Eukaryotic translation initiation factor 4 gamma 2 (Fragment) OS=Homo sapiens GN=EIF4G2 PE=2 SV=1	907	102567	P78344;	7	5	8.6	Oxidation (M)	3.98	2.98	1.105e-07	9.612e-08	0.869864
Q99729-3	ROAA_HUMAN Isoform 3 of Heterogeneous nuclear ribonucleoprotein A/B OS=Homo sapiens GN=HNRNPAB	285	30754.2	Q99729-4;	7	7	23.9	Carbamidomethyl (C),Oxidation (M)	4	3	4.391e-07	2.208e-07	0.502847
E1P5S2	E1P5S2_HUMAN RNA-binding protein 39 OS=Homo sapiens GN=RBM39 PE=2 SV=1	373	57198.5	G3XAC6;H0Y4X3;Q14498;Q14498-2;Q14498-3;	7	4	15.1		3.99	2.99	9.129e-07	4.526e-07	0.495783
P36405	ARL3_HUMAN ADP-ribosylation factor-like protein 3 OS=Homo sapiens GN=ARL3 PE=1 SV=2	182	20496.8		7	4	33		4	2	1.743e-06	4.827e-07	0.276936
E7EMB3	E7EMB3_HUMAN Calmodulin OS=Homo sapiens GN=CALM2 PE=2 SV=1	196	12885.9	E7ETZ0;G3V361;H0Y7A7;P62158;Q96HY3;	7	3	31.6	Oxidation (M)	2	3	1.029e-06	1.99e-06	1.93392
P38117	ETFB_HUMAN Electron transfer flavoprotein subunit beta OS=Homo sapiens GN=ETFB PE=1 SV=3	255	37501.1	P38117-2;	7	5	25.9	Carbamidomethyl (C)	5	2	1.775e-06	5.244e-07	0.295437
E7EPK1	E7EPK1_HUMAN Septin-7 OS=Homo sapiens GN=SEPT7 PE=2 SV=1	436	50675	E7ES33;G3V1Q4;Q16181;Q16181-2;	7	6	18.2	Gln->pyro-Glu (N-term Q)	3.96	1.98	4.93e-07	1.803e-07	0.36572
P02786	TFR1_HUMAN Transferrin receptor protein 1 OS=Homo sapiens GN=TFRC PE=1 SV=2	760	85034.1		7	5	7.5		4.99	2	1.569e-07	7.818e-08	0.498279
P39687	AN32A_HUMAN Acidic leucine-rich nuclear phosphoprotein 32 family member A OS=Homo sapiens GN=ANP32A PE=1 SV=1	249	28640.3		7	3	15.7	Carbamidomethyl (C)	1.99	3.98	3.24e-07	6.603e-07	2.03796
Q13907	IDI1_HUMAN Isopentenyl-diphosphate Delta-isomerase 1 OS=Homo sapiens GN=IDI1 PE=1 SV=2	227	32536.8	Q13907-2;	7	5	26		4	3	9.856e-07	1.236e-06	1.25406
Q14558	KPRA_HUMAN Phosphoribosyl pyrophosphate synthase-associated protein 1 OS=Homo sapiens GN=PRPSAP1 PE=1 SV=2	356	42548.5	Q14558-2;	7	4	14.9		2.95	3.94	6.157e-07	6.796e-07	1.10378
E7EU96	E7EU96_HUMAN Casein kinase II subunit alpha OS=Homo sapiens GN=CSNK2A1 PE=2 SV=1	385	45222.9	P68400;	7	4	17.1		3.96	2.97	7.821e-07	6.322e-07	0.808337
E7EX44	E7EX44_HUMAN Caldesmon OS=Homo sapiens GN=CALD1 PE=2 SV=1	557	65742.6	E9PGZ1;F5H1Z9;Q05682;Q05682-2;Q05682-3;Q05682-4;Q05682-5;Q05682-6;	7	6	17.7	Gln->pyro-Glu (N-term Q)	3.99	2.99	2.668e-07	1.447e-07	0.542354
P42677	RS27_HUMAN 40S ribosomal protein S27 OS=Homo sapiens GN=RPS27 PE=1 SV=3	84	9472.85		7	5	41.7	Carbamidomethyl (C)	4	3	7.63e-06	5.625e-06	0.737221
Q7Z794	K2C1B_HUMAN Keratin, type II cytoskeletal 1b OS=Homo sapiens GN=KRT77 PE=2 SV=3	578	62025.6		7	10	15.6	Carbamidomethyl (C)	4	3	1.73e-07	6.004e-08	0.347052
P43487	RANG_HUMAN Ran-specific GTPase-activating protein OS=Homo sapiens GN=RANBP1 PE=1 SV=1	201	23349.6		7	6	58.2	Carbamidomethyl (C),Oxidation (M)	2.98	3.98	1.885e-06	3.252e-06	1.7252
P43490	NAMPT_HUMAN Nicotinamide phosphoribosyltransferase OS=Homo sapiens GN=NAMPT PE=1 SV=1	491	53485.6	Q5SYT8;	7	5	14.6	Carbamidomethyl (C)	3	4	2.9e-07	2.223e-07	0.766552
Q15021	CND1_HUMAN Condensin complex subunit 1 OS=Homo sapiens GN=NCAPD2 PE=1 SV=3	1401	157497		7	5	5.1	Carbamidomethyl (C)	2.99	3.97	3.94e-08	6.815e-08	1.7297
F5GX23	F5GX23_HUMAN 26S proteasome non-ATPase regulatory subunit 9 OS=Homo sapiens GN=PSMD9 PE=2 SV=1	179	22804.3	F5H5V4;F8W7V8;J3KN29;O00233;O00233-2;	7	5	39.9	Carbamidomethyl (C),Gln->pyro-Glu (N-term Q),Oxidation (M)	2.97	3.97	4.57e-07	6.012e-07	1.31554
P49862	KLK7_HUMAN Kallikrein-7 OS=Homo sapiens GN=KLK7 PE=1 SV=1	253	27578.9		7	6	36	Carbamidomethyl (C),Oxidation (M)	3.98	1.98	1.428e-06	2.742e-07	0.192017
Q2TAY7	SMU1_HUMAN WD40 repeat-containing protein SMU1 OS=Homo sapiens GN=SMU1 PE=1 SV=2	513	57651.3		7	4	11.5	Acetyl (Protein N-term)	3	3	1.548e-07	1.884e-07	1.21705
P05556	ITB1_HUMAN Integrin beta-1 OS=Homo sapiens GN=ITGB1 PE=1 SV=2	798	88591.1		7	4	5.9	Carbamidomethyl (C)	2.98	3.97	1.985e-07	2.344e-07	1.18086
Q5TFE4	NT5D1_HUMAN 5'-nucleotidase domain-containing protein 1 OS=Homo sapiens GN=NT5DC1 PE=1 SV=1	455	51937.9		7	5	19.1	Acetyl (Protein N-term),Carbamidomethyl (C)	4	3	4.524e-07	3.007e-07	0.664677
F8W7M9	F8W7M9_HUMAN Fibulin-1 OS=Homo sapiens GN=FBLN1 PE=2 SV=1	703	77285.5	P23142;P23142-3;	7	10	16.2	Carbamidomethyl (C),Carbamidomethyl (C) + Ammonia-loss (N-term C),Oxidation (M)	4	3	3.797e-07	2.257e-07	0.594417
G5E9V5	G5E9V5_HUMAN 28S ribosomal protein S22, mitochondrial OS=Homo sapiens GN=MRPS22 PE=2 SV=1	359	41344.4	G5E9W7;P82650;	7	4	18.2		2.97	2.97	4.532e-07	2.915e-07	0.643204
Q9ULC4	MCTS1_HUMAN Malignant T-cell-amplified sequence 1 OS=Homo sapiens GN=MCTS1 PE=1 SV=1	181	20595.9		7	4	30.4	Carbamidomethyl (C),Oxidation (M)	4	3	2.869e-06	1.443e-06	0.502963
Q9UNM6	PSD13_HUMAN 26S proteasome non-ATPase regulatory subunit 13 OS=Homo sapiens GN=PSMD13 PE=1 SV=2	376	43023.1	Q9UNM6-2;	7	5	16.5	Carbamidomethyl (C),Oxidation (M)	3.98	2.99	3.272e-07	3.691e-07	1.12806
Q86WJ1	CHD1L_HUMAN Chromodomain-helicase-DNA-binding protein 1-like OS=Homo sapiens GN=CHD1L PE=1 SV=2	897	77889.5	Q86WJ1-2;Q86WJ1-3;	7	5	7.6		1.99	4.97	5.607e-08	1.628e-07	2.90351
Q8IUQ4	SIAH1_HUMAN E3 ubiquitin-protein ligase SIAH1 OS=Homo sapiens GN=SIAH1 PE=1 SV=2	282	34695	Q8IUQ4-2;	7	4	12.8		2.1	3.1	7.432e-07	5.458e-07	0.734392
Q9Y4X0	AMMR1_HUMAN AMME syndrome candidate gene 1 protein OS=Homo sapiens GN=AMMECR1 PE=1 SV=1	333	35530.3		7	4	21.6	Carbamidomethyl (C),Oxidation (M)	2.98	3.97	2.947e-07	3.104e-07	1.05327
Q9Y5V3	MAGD1_HUMAN Melanoma-associated antigen D1 OS=Homo sapiens GN=MAGED1 PE=1 SV=3	778	92135.2	Q9Y5V3-2;	7	7	12.7		5	2	1.302e-07	7.028e-08	0.539785
Q9Y678	COPG1_HUMAN Coatomer subunit gamma-1 OS=Homo sapiens GN=COPG1 PE=1 SV=1	874	97907.6		7	5	7.9		3.5	2.5	1.078e-07	1.177e-07	1.09184
Q8TAA5	GRPE2_HUMAN GrpE protein homolog 2, mitochondrial OS=Homo sapiens GN=GRPEL2 PE=1 SV=1	225	25469.4		7	5	25.8	Carbamidomethyl (C)	3	4	4.788e-07	8.462e-07	1.76734
P09525	ANXA4_HUMAN Annexin A4 OS=Homo sapiens GN=ANXA4 PE=1 SV=4	319	35950.2		7	4	18.5	Carbamidomethyl (C)	4.97	1.98	3.804e-07	9.78e-08	0.257098
Q96A72	MGN2_HUMAN Protein mago nashi homolog 2 OS=Homo sapiens GN=MAGOHB PE=1 SV=1	148	17300.9		7	4	37.8	Acetyl (Protein N-term)	3.92	2.94	2.07e-06	1.708e-06	0.825121
Q96CX2	KCD12_HUMAN BTB/POZ domain-containing protein KCTD12 OS=Homo sapiens GN=KCTD12 PE=1 SV=1	325	35768.7		7	5	25.2		5	2	5.36e-07	2.998e-07	0.559328
Q96KP4	CNDP2_HUMAN Cytosolic non-specific dipeptidase OS=Homo sapiens GN=CNDP2 PE=1 SV=2	475	52971		7	4	12.4	Oxidation (M)	3.98	2.98	3.512e-07	1.9e-07	0.541002
P62266	RS23_HUMAN 40S ribosomal protein S23 OS=Homo sapiens GN=RPS23 PE=1 SV=3	143	15833.7		7	5	35		2.98	3.98	3.117e-06	6.175e-06	1.98107
P62304	RUXE_HUMAN Small nuclear ribonucleoprotein E OS=Homo sapiens GN=SNRPE PE=1 SV=1	92	10814.6		7	3	52.2	Carbamidomethyl (C),Oxidation (M)	4	3	2.324e-06	2.269e-06	0.976334
Q9BZX2	UCK2_HUMAN Uridine-cytidine kinase 2 OS=Homo sapiens GN=UCK2 PE=1 SV=1	261	29353.1		7	5	32.6		4	3	1.461e-06	8.288e-07	0.567283
Q9H773	DCTP1_HUMAN dCTP pyrophosphatase 1 OS=Homo sapiens GN=DCTPP1 PE=1 SV=1	170	18705.4		7	5	48.8	Carbamidomethyl (C),Carbamidomethyl (C) + Ammonia-loss (N-term C)	3	4	2.105e-07	1.446e-06	6.86936
P62993	GRB2_HUMAN Growth factor receptor-bound protein 2 OS=Homo sapiens GN=GRB2 PE=1 SV=1	217	25244.5		7	4	19.8	Carbamidomethyl (C)	1.99	3.97	5.499e-07	1.262e-06	2.29496
Q9NR28	DBLOH_HUMAN Diablo homolog, mitochondrial OS=Homo sapiens GN=DIABLO PE=1 SV=1	239	21273.5	Q9NR28-2;	7	4	30.6	Oxidation (M)	3.95	2.96	4.587e-07	2.847e-07	0.620667
Q05639	EF1A2_HUMAN Elongation factor 1-alpha 2 OS=Homo sapiens GN=EEF1A2 PE=1 SV=1	463	50564.4		7	14	47.3	Carbamidomethyl (C),Gln->pyro-Glu (N-term Q),Glu->pyro-Glu (N-term E),Oxidation (M)	4	2	3.839e-07	1.094e-07	0.28497
P20290	BTF3_HUMAN Transcription factor BTF3 OS=Homo sapiens GN=BTF3 PE=1 SV=1	206	17724.2	P20290-2;	7	3	34		3	3	1.052e-06	1.5e-06	1.42586
P78346	RPP30_HUMAN Ribonuclease P protein subunit p30 OS=Homo sapiens GN=RPP30 PE=1 SV=1	268	35632.2	P78346-2;	7	5	27.2	Carbamidomethyl (C)	2.97	3.96	1.337e-06	9.464e-07	0.707853
P82979	SARNP_HUMAN SAP domain-containing ribonucleoprotein OS=Homo sapiens GN=SARNP PE=1 SV=3	210	23710.5		7	6	47.1	Acetyl (Protein N-term)	2.97	3.96	6.429e-07	1.233e-06	1.91787
Q9P209	CEP72_HUMAN Centrosomal protein of 72 kDa OS=Homo sapiens GN=CEP72 PE=1 SV=2	647	71853		6	3	6	Carbamidomethyl (C)	2	3	4.024e-08	5.058e-08	1.25696
Q9UBS4	DJB11_HUMAN DnaJ homolog subfamily B member 11 OS=Homo sapiens GN=DNAJB11 PE=1 SV=1	358	40578.7		6	4	14.5	Carbamidomethyl (C),Oxidation (M)	4	2	4.279e-07	1.368e-07	0.319701
B4DG50	B4DG50_HUMAN F-actin-capping protein subunit alpha-2 OS=Homo sapiens GN=CAPZA2 PE=2 SV=1	172	33000.6	C9JUG7;F8W9N7;P47755;	6	3	27.4	Acetyl (Protein N-term)	3	3	7.543e-07	7.449e-07	0.987538
Q9Y2S6	TMA7_HUMAN Translation machinery-associated protein 7 OS=Homo sapiens GN=TMA7 PE=1 SV=1	64	7079.94		6	4	48.4	Oxidation (M)	3	3	6.185e-06	1.648e-06	0.266451
Q9Y281	COF2_HUMAN Cofilin-2 OS=Homo sapiens GN=CFL2 PE=1 SV=1	166	16942	Q9Y281-3;	6	8	61.1	Carbamidomethyl (C),Oxidation (M)	3	3	6.786e-07	1.246e-06	1.83613
H0YFA4	H0YFA4_HUMAN Cysteine-rich protein 2 (Fragment) OS=Homo sapiens GN=CRIP2 PE=4 SV=1	192	30273.7	P52943;P52943-2;	6	3	34.9	Carbamidomethyl (C)	3	3	2.826e-06	2.648e-06	0.937013
H0YGW7	H0YGW7_HUMAN ATP-binding cassette sub-family F member 1 (Fragment) OS=Homo sapiens GN=ABCF1 PE=4 SV=1	596	91857.6	Q8NE71;Q8NE71-2;	6	5	12.9	Oxidation (M)	4	2	1.725e-07	5.782e-08	0.335188
A2T926	A2T926_HUMAN Thymopentin OS=Homo sapiens GN=TMPO PE=2 SV=1	248	38804.3	G5E972;P42166;P42167;P42167-2;	6	3	20.6		2	4	2.574e-07	4.537e-07	1.76263
H0YN14	H0YN14_HUMAN Importin-4 OS=Homo sapiens GN=IPO4 PE=2 SV=1	911	119150	Q8TEX9;Q8TEX9-2;	6	5	7.8	Acetyl (Protein N-term),Carbamidomethyl (C),Oxidation (M)	5	1	1.922e-07	2.511e-08	0.130645
A6NGP5	A6NGP5_HUMAN Hematological and neurological-expressed 1-like protein OS=Homo sapiens GN=HN1L PE=2 SV=2	178	20105	B4DLH4;H3BMV3;Q9H910;	6	3	32.6	Oxidation (M)	2.97	2.97	8.709e-07	6.524e-07	0.74911
P24593	IBP5_HUMAN Insulin-like growth factor-binding protein 5 OS=Homo sapiens GN=IGFBP5 PE=1 SV=1	272	30622		6	4	22.1	Carbamidomethyl (C),Oxidation (M)	2	3	2.424e-07	2.18e-07	0.89934
P24666	PPAC_HUMAN Low molecular weight phosphotyrosine protein phosphatase OS=Homo sapiens GN=ACP1 PE=1 SV=3	158	18066.8		6	3	34.2	Carbamidomethyl (C)	2.97	2.96	3.317e-07	8.281e-07	2.49653
H3BSM5	H3BSM5_HUMAN Gamma-aminobutyric acid receptor-associated protein-like 2 OS=Homo sapiens GN=GABARAPL2 PE=2 SV=1	88	13676.1	P60520;	6	3	29.5		3	3	2.539e-06	1.832e-06	0.721544
G3V279	G3V279_HUMAN Enhancer of rudimentary homolog OS=Homo sapiens GN=ERH PE=2 SV=1	71	12269	P84090;	6	2	39.4	Acetyl (Protein N-term),Carbamidomethyl (C),Oxidation (M)	4	2	3.057e-06	2.208e-06	0.722277
H0Y8E6	H0Y8E6_HUMAN DNA replication licensing factor MCM2 (Fragment) OS=Homo sapiens GN=MCM2 PE=3 SV=1	836	102102	P49736;	6	3	4.7		3	3	2.135e-07	2.01e-07	0.941452
M0QXF7	M0QXF7_HUMAN UPF0556 protein C19orf10 (Fragment) OS=Homo sapiens GN=C19orf10 PE=4 SV=1	84	18819.3	M0QYN0;Q969H8;	6	3	42.9	Oxidation (M)	3	3	3.786e-06	4.008e-06	1.05864
O00487	PSDE_HUMAN 26S proteasome non-ATPase regulatory subunit 14 OS=Homo sapiens GN=PSMD14 PE=1 SV=1	310	34644.6		6	4	17.1		2	4	3.47e-07	5.243e-07	1.51095
O14773	TPP1_HUMAN Tripeptidyl-peptidase 1 OS=Homo sapiens GN=TPP1 PE=1 SV=2	563	34532	O14773-2;	6	3	13.1		3	3	7.72e-07	5.336e-07	0.691192
O75396	SC22B_HUMAN Vesicle-trafficking protein SEC22b OS=Homo sapiens GN=SEC22B PE=1 SV=4	215	24631.6		6	4	24.7	Oxidation (M)	3	3	5.177e-07	3.913e-07	0.755843
P07357	CO8A_HUMAN Complement component C8 alpha chain OS=Homo sapiens GN=C8A PE=1 SV=2	584	65283.1		6	3	3.6		3	3	5.613e-07	4.114e-07	0.732941
B3KSP0	B3KSP0_HUMAN Negative elongation factor A OS=Homo sapiens GN=WHSC2 PE=2 SV=1	393	57384.9	H0Y3X6;Q9H3P2;	6	5	23.7	Oxidation (M)	3.96	1.98	2.544e-07	1.539e-07	0.604953
P27144	KAD4_HUMAN Adenylate kinase 4, mitochondrial OS=Homo sapiens GN=AK4 PE=1 SV=1	223	25306.2		6	3	26		3	3	7.337e-07	1.113e-06	1.51697
B4DEB1	B4DEB1_HUMAN Histone H3 OS=Homo sapiens GN=H3F3A PE=2 SV=1	123	15414.5	K7EK07;K7EMV3;K7ES00;P68431;P84243;Q16695;Q71DI3;	6	3	25		3	3	4.129e-06	5.427e-06	1.31436
J3QRG6	J3QRG6_HUMAN Cyclin-dependent kinase inhibitor 2A, isoforms 1/2/3 OS=Homo sapiens GN=CDKN2A PE=2 SV=1	138	17908.1	P42771;P42771-4;	6	3	29.7		2.97	2.97	1.235e-06	8.9e-07	0.720648
P14324	FPPS_HUMAN Farnesyl pyrophosphate synthase OS=Homo sapiens GN=FDPS PE=1 SV=4	419	40596.7	P14324-2;	6	4	12.5		4	2	5.478e-07	1.705e-07	0.311245
J3QT87	J3QT87_HUMAN Protein cereblon (Fragment) OS=Homo sapiens GN=CRBN PE=4 SV=1	394	50568.2	Q96SW2;Q96SW2-2;	6	3	18.3	Carbamidomethyl (C),Oxidation (M)	1	5	1.588e-07	6.601e-07	4.1568
K7ELJ7	K7ELJ7_HUMAN Calpain small subunit 1 OS=Homo sapiens GN=CAPNS1 PE=2 SV=1	278	28369.8	K7EM73;P04632;	6	3	55.2	Oxidation (M)	1.98	2.97	1.183e-07	9.061e-08	0.765934
P28072	PSB6_HUMAN Proteasome subunit beta type-6 OS=Homo sapiens GN=PSMB6 PE=1 SV=4	239	25395.5		6	3	13.4	Gln->pyro-Glu (N-term Q)	3	3	8.478e-07	5.423e-07	0.639656
P40222	TXLNA_HUMAN Alpha-taxilin OS=Homo sapiens GN=TXLNA PE=1 SV=3	546	62015.3		6	4	14.8		4	2	1.483e-07	6.349e-08	0.428119
P46109	CRKL_HUMAN Crk-like protein OS=Homo sapiens GN=CRKL PE=1 SV=1	303	33846		6	5	25.7	Oxidation (M)	3	3	3.925e-07	2.876e-07	0.732739
B4DMK0	B4DMK0_HUMAN Ras-related protein Rab-11B OS=Homo sapiens GN=RAB11B PE=2 SV=1	179	24527.5	H3BMH2;H3BSC1;J3KQP6;P62491;P62491-2;Q15907;	6	5	36.8	Acetyl (Protein N-term)	3	3	8.869e-07	9.316e-07	1.0504
P52907	CAZA1_HUMAN F-actin-capping protein subunit alpha-1 OS=Homo sapiens GN=CAPZA1 PE=1 SV=3	286	32974.4		6	6	37.8	Acetyl (Protein N-term),Carbamidomethyl (C)	2	4	3.269e-07	1.042e-06	3.18752
Q06210	GFPT1_HUMAN Glutamine--fructose-6-phosphate aminotransferase [isomerizing] 1 OS=Homo sapiens GN=GFPT1 PE=1 SV=3	699	76908.4	Q06210-2;	6	4	7.2	Carbamidomethyl (C),Oxidation (M)	3	3	1.409e-07	1.778e-07	1.26189
Q08752	PPID_HUMAN Peptidyl-prolyl cis-trans isomerase D OS=Homo sapiens GN=PPID PE=1 SV=3	370	40846		6	4	17.3	Carbamidomethyl (C)	4	2	6.524e-07	2.875e-07	0.440681
Q6DCA0	AMERL_HUMAN AMMECR1-like protein OS=Homo sapiens GN=AMMECR1L PE=1 SV=1	310	34567.4		6	5	34.5	Carbamidomethyl (C),Oxidation (M)	4	2	4.378e-07	1.893e-07	0.432389
Q6UWP8	SBSN_HUMAN Suprabasin OS=Homo sapiens GN=SBSN PE=2 SV=2	590	60666.7		6	3	18.3		3	3	2.3e-07	2.18e-07	0.947826
Q8WX77	IBPL1_HUMAN Insulin-like growth factor-binding protein-like 1 OS=Homo sapiens GN=IGFBPL1 PE=2 SV=1	278	29058.6		6	4	28.1	Carbamidomethyl (C)	2	4	4.439e-07	6.282e-07	1.41518
Q9BQ69	MACD1_HUMAN O-acetyl-ADP-ribose deacetylase MACROD1 OS=Homo sapiens GN=MACROD1 PE=1 SV=2	325	35572.8		6	3	14.8	Carbamidomethyl (C)	3	3	5.292e-07	4.987e-07	0.942366
Q9H3P7	GCP60_HUMAN Golgi resident protein GCP60 OS=Homo sapiens GN=ACBD3 PE=1 SV=4	528	60700.1		6	5	18.4		3	3	1.99e-07	2.141e-07	1.07588
Q01581	HMCS1_HUMAN Hydroxymethylglutaryl-CoA synthase, cytoplasmic OS=Homo sapiens GN=HMGCS1 PE=1 SV=2	520	57401.4		6	6	20	Carbamidomethyl (C)	3	3	2.789e-07	5.177e-07	1.85622
C9IZE4	C9IZE4_HUMAN 26S proteasome non-ATPase regulatory subunit 6 OS=Homo sapiens GN=PSMD6 PE=2 SV=1	442	45610.3	Q15008;	6	5	14.9		3.96	1.98	5.445e-07	2.054e-07	0.377227
C9JEH3	C9JEH3_HUMAN Angio-associated migratory cell protein OS=Homo sapiens GN=AAMP PE=2 SV=1	435	46847.5	C9JG97;Q13685;	6	5	15.4	Carbamidomethyl (C),Gln->pyro-Glu (N-term Q)	3.97	1.98	3.2e-07	3.932e-07	1.22875
P35250	RFC2_HUMAN Replication factor C subunit 2 OS=Homo sapiens GN=RFC2 PE=1 SV=3	354	39222.1		6	3	11.6		3.97	1.98	5.052e-07	2.279e-07	0.451108
C9JZD1	C9JZD1_HUMAN Actin-related protein 2/3 complex subunit 3 (Fragment) OS=Homo sapiens GN=ARPC3 PE=2 SV=1	99	20569.4	O15145;	6	3	40.4	Oxidation (M)	3.97	1.99	4.028e-06	1.476e-06	0.366435
O43809	CPSF5_HUMAN Cleavage and polyadenylation specificity factor subunit 5 OS=Homo sapiens GN=NUDT21 PE=1 SV=1	227	26264.8		6	3	13.7		3	3	5.807e-07	4.121e-07	0.709661
P62987	RL40_HUMAN Ubiquitin-60S ribosomal protein L40 OS=Homo sapiens GN=UBA52 PE=1 SV=2	128	14755		6	5	44.5	Carbamidomethyl (C),Carbamidomethyl (C) + Ammonia-loss (N-term C)	2	3	1.836e-07	3.27e-07	1.78105
Q13185	CBX3_HUMAN Chromobox protein homolog 3 OS=Homo sapiens GN=CBX3 PE=1 SV=4	183	20852.4		6	4	30.1	Carbamidomethyl (C),Oxidation (M)	2	4	3.824e-07	6.625e-07	1.73248
Q13247	SRSF6_HUMAN Serine/arginine-rich splicing factor 6 OS=Homo sapiens GN=SRSF6 PE=1 SV=2	344	38485.7	Q13247-3;	6	5	11	Gln->pyro-Glu (N-term Q)	2.99	2.97	1.161e-06	1.01e-06	0.86994
O95394	AGM1_HUMAN Phosphoacetylglucosamine mutase OS=Homo sapiens GN=PGM3 PE=1 SV=1	542	63063.7	O95394-3;O95394-4;	6	4	7.2	Carbamidomethyl (C)	2.97	2.97	3.194e-07	2.968e-07	0.929242
P00374	DYR_HUMAN Dihydrofolate reductase OS=Homo sapiens GN=DHFR PE=1 SV=2	187	21493.1		6	3	17.6		2.99	2.99	8.211e-07	7.854e-07	0.956522
Q13642	FHL1_HUMAN Four and a half LIM domains protein 1 OS=Homo sapiens GN=FHL1 PE=1 SV=4	323	36328.7		6	26	62.5	Acetyl (Protein N-term),Carbamidomethyl (C),Carbamidomethyl (C) + Ammonia-loss (N-term C),Gln->pyro-Glu (N-term Q),Oxidation (M)	0.99	3.96	3.431e-08	4.583e-07	13.3576
Q14008	CKAP5_HUMAN Cytoskeleton-associated protein 5 OS=Homo sapiens GN=CKAP5 PE=1 SV=3	2032	226708	Q14008-2;Q14008-3;	6	4	2.9		4	2	8.282e-08	2.954e-08	0.356677
P41227	NAA10_HUMAN N-alpha-acetyltransferase 10 OS=Homo sapiens GN=NAA10 PE=1 SV=1	235	24822.1	P41227-2;	6	5	29.1		3	2.99	6.756e-07	8.151e-07	1.20648
P46087	NOP2_HUMAN Putative ribosomal RNA methyltransferase NOP2 OS=Homo sapiens GN=NOP2 PE=1 SV=2	812	93055	P46087-2;P46087-4;	6	7	10.9	Carbamidomethyl (C),Oxidation (M)	4.99	1	1.898e-07	2.771e-08	0.145996
E9PHA6	E9PHA6_HUMAN DNA mismatch repair protein Msh2 OS=Homo sapiens GN=MSH2 PE=2 SV=1	921	97513.1	P43246;P43246-2;	6	5	6.2	Carbamidomethyl (C)	3	3	1.189e-07	7.415e-08	0.623633
P46940	IQGA1_HUMAN Ras GTPase-activating-like protein IQGAP1 OS=Homo sapiens GN=IQGAP1 PE=1 SV=1	1657	189620		6	5	5.8		5		9.246e-08		UC Only
E9PM04	E9PM04_HUMAN DCN1-like protein OS=Homo sapiens GN=DCUN1D5 PE=2 SV=1	152	27544.6	Q9BTE7;	6	3	23	Oxidation (M)	2.97	2.97	5.807e-07	5.697e-07	0.981057
F5GWY2	F5GWY2_HUMAN Phosphoribosylaminoimidazolecarboxamide formyltransferase OS=Homo sapiens GN=ATIC PE=2 SV=1	533	64645.4	P31939;P31939-2;	6	5	14.6	Oxidation (M)	4.95	0.99	5.016e-07	1.413e-08	0.0281699
F5H0U5	F5H0U5_HUMAN Glycolipid transfer protein OS=Homo sapiens GN=GLTP PE=2 SV=1	190	23888.5	Q9NZD2;	6	3	20.5	Acetyl (Protein N-term),Carbamidomethyl (C)	2.97	2.97	7.067e-07	6.025e-07	0.852554
F5H4R9	F5H4R9_HUMAN Dynamin-2 OS=Homo sapiens GN=DNM2 PE=2 SV=1	870	98168.3	P50570;P50570-2;P50570-3;P50570-4;P50570-5;	6	5	10.9	Carbamidomethyl (C),Oxidation (M)	5	1	1.445e-07	4.922e-08	0.340623
F5H6C7	F5H6C7_HUMAN Williams-Beuren syndrome chromosomal region 16 protein OS=Homo sapiens GN=WBSCR16 PE=2 SV=1	454	50091.2	Q96I51;	6	4	11.5		3	3	4.92e-07	4.024e-07	0.817886
F5H860	F5H860_HUMAN Type I inositol 3,4-bisphosphate 4-phosphatase OS=Homo sapiens GN=INPP4A PE=2 SV=1	938	107499	Q96PE3;Q96PE3-2;Q96PE3-3;Q96PE3-4;	6	5	8.1	Oxidation (M)	2	4	4.886e-08	1.45e-07	2.96766
Q52LJ0-2	FA98B_HUMAN Isoform 2 of Protein FAM98B OS=Homo sapiens GN=FAM98B	433	45644.8		6	3	10.2	Carbamidomethyl (C),Oxidation (M)	3	2	2.993e-07	8.885e-08	0.296859
Q53GG5-2	PDLI3_HUMAN Isoform 2 of PDZ and LIM domain protein 3 OS=Homo sapiens GN=PDLIM3	316	34348.2		6	4	21.2	Oxidation (M)	2.98	2.98	6.185e-07	4.861e-07	0.785934
Q53GQ0	DHB12_HUMAN Estradiol 17-beta-dehydrogenase 12 OS=Homo sapiens GN=HSD17B12 PE=1 SV=2	312	34392.2		6	3	13.1		2.99	2.99	6.434e-07	5.469e-07	0.850016
Q5T7A2	Q5T7A2_HUMAN Chaperone activity of bc1 complex-like, mitochondrial OS=Homo sapiens GN=ADCK3 PE=2 SV=1	492	66746.6	Q5T7A4;Q8NI60;Q8NI60-3;	6	3	7.9		3	3	3.51e-07	3.23e-07	0.920228
P51148	RAB5C_HUMAN Ras-related protein Rab-5C OS=Homo sapiens GN=RAB5C PE=1 SV=2	216	27090.6	P51148-2;	6	3	20.8	Gln->pyro-Glu (N-term Q)	3.96	1.98	7.061e-07	3.269e-07	0.462966
P51149	RAB7A_HUMAN Ras-related protein Rab-7a OS=Homo sapiens GN=RAB7A PE=1 SV=1	207	23528.9		6	3	20.8		2	3	5.075e-07	4.855e-07	0.95665
P51452	DUS3_HUMAN Dual specificity protein phosphatase 3 OS=Homo sapiens GN=DUSP3 PE=1 SV=1	185	20519.3		6	3	24.3	Carbamidomethyl (C)	2.98	2.98	6.535e-07	1.235e-06	1.88982
Q6FIF0	ZFAN6_HUMAN AN1-type zinc finger protein 6 OS=Homo sapiens GN=ZFAND6 PE=1 SV=2	208	21436.1	Q6FIF0-2;	6	3	31.1	Acetyl (Protein N-term),Carbamidomethyl (C),Oxidation (M)	2.97	2.97	5.149e-07	4.304e-07	0.83589
Q6NVY1	HIBCH_HUMAN 3-hydroxyisobutyryl-CoA hydrolase, mitochondrial OS=Homo sapiens GN=HIBCH PE=1 SV=2	386	43562.5		6	4	10.4	Oxidation (M)	2.97	2.98	2.659e-07	3.113e-07	1.17074
F8WCF6	F8WCF6_HUMAN Actin-related protein 2/3 complex subunit 4 OS=Homo sapiens GN=ARPC4 PE=2 SV=1	181	21628.2	F8WDD7;P59998;P59998-2;P59998-3;	6	3	26.5		2.97	2.97	2.291e-06	2.17e-06	0.947185
Q9ULV4	COR1C_HUMAN Coronin-1C OS=Homo sapiens GN=CORO1C PE=1 SV=1	474	59053.9	Q9ULV4-2;Q9ULV4-3;	6	5	12.9	Carbamidomethyl (C)	1.98	3.95	2.112e-07	5.81e-07	2.75095
Q9UNQ2	DIM1_HUMAN Probable dimethyladenosine transferase OS=Homo sapiens GN=DIMT1 PE=1 SV=1	313	35304.1		6	5	18.8		3	3	2.389e-07	2.302e-07	0.963583
Q6ZN17	LN28B_HUMAN Protein lin-28 homolog B OS=Homo sapiens GN=LIN28B PE=1 SV=1	250	27138.4		6	3	19.6	Carbamidomethyl (C)	3	3	4.164e-07	3.74e-07	0.898175
Q9Y2K7	KDM2A_HUMAN Lysine-specific demethylase 2A OS=Homo sapiens GN=KDM2A PE=1 SV=3	1162	81841.7	Q9Y2K7-2;Q9Y2K7-5;	6	6	12.7	Carbamidomethyl (C),Oxidation (M)	1.98	3.96	6.305e-08	9.818e-08	1.55718
P60228	EIF3E_HUMAN Eukaryotic translation initiation factor 3 subunit E OS=Homo sapiens GN=EIF3E PE=1 SV=1	445	52313.5		6	5	16	Acetyl (Protein N-term)	3.96	1.98	4.713e-07	1.56e-07	0.330999
Q86UE4	LYRIC_HUMAN Protein LYRIC OS=Homo sapiens GN=MTDH PE=1 SV=2	582	63960.9		6	5	15.3		2	3.98	1.03e-07	2.233e-07	2.16796
Q9Y3U8	RL36_HUMAN 60S ribosomal protein L36 OS=Homo sapiens GN=RPL36 PE=1 SV=3	105	12263.9		6	2	21	Oxidation (M)	4	2	5.101e-06	1.943e-06	0.380906
Q9Y3Z3	SAMH1_HUMAN Deoxynucleoside triphosphate triphosphohydrolase SAMHD1 OS=Homo sapiens GN=SAMHD1 PE=1 SV=2	626	68240.9	Q9Y3Z3-3;Q9Y3Z3-4;	6	5	9.2		4	2	3.036e-07	1.364e-07	0.449275
Q8TDX7	NEK7_HUMAN Serine/threonine-protein kinase Nek7 OS=Homo sapiens GN=NEK7 PE=1 SV=1	302	34618.5		6	3	12.6	Carbamidomethyl (C)	2.97	1.98	5.958e-07	3.896e-07	0.653911
Q92613	JADE3_HUMAN Protein Jade-3 OS=Homo sapiens GN=PHF16 PE=1 SV=1	823	93982.2		6	3	6.9	Carbamidomethyl (C),Oxidation (M)	3	3	5.147e-08	6.161e-08	1.19701
P61163	ACTZ_HUMAN Alpha-centractin OS=Homo sapiens GN=ACTR1A PE=1 SV=1	376	42695		6	10	41	Carbamidomethyl (C),Oxidation (M)	3.96	1.98	4.843e-07	2.666e-07	0.550485
P09543	CN37_HUMAN 2',3'-cyclic-nucleotide 3'-phosphodiesterase OS=Homo sapiens GN=CNP PE=1 SV=2	421	45178.4	P09543-2;	6	4	15.7		4	2	5.582e-07	2.109e-07	0.377822
P0C0S5	H2AZ_HUMAN Histone H2A.Z OS=Homo sapiens GN=H2AFZ PE=1 SV=2	128	13536.5	Q71UI9;	6	3	23.4		3.84	1.9	1.041e-05	5.033e-06	0.483477
P11474	ERR1_HUMAN Steroid hormone receptor ERR1 OS=Homo sapiens GN=ESRRA PE=1 SV=3	423	45535.7	P11474-2;	6	3	11.1	Acetyl (Protein N-term)	2.97	2.97	1.88e-07	1.029e-07	0.54734
Q9BRA2	TXD17_HUMAN Thioredoxin domain-containing protein 17 OS=Homo sapiens GN=TXNDC17 PE=1 SV=1	123	13967.8		6	3	26.8	Carbamidomethyl (C)	3	3	1.708e-06	2.148e-06	1.25761
Q9BU61	NDUF3_HUMAN NADH dehydrogenase [ubiquinone] 1 alpha subcomplex assembly factor 3 OS=Homo sapiens GN=NDUFAF3 PE=1 SV=1	184	20391.4		6	5	44.6	Carbamidomethyl (C),Oxidation (M)	3	3	4.914e-07	6.48e-07	1.31868
P13073	COX41_HUMAN Cytochrome c oxidase subunit 4 isoform 1, mitochondrial OS=Homo sapiens GN=COX4I1 PE=1 SV=1	169	19600.1		6	4	27.8	Oxidation (M)	2.98	2.98	9.554e-07	1.237e-06	1.29475
Q9BVP2	GNL3_HUMAN Guanine nucleotide-binding protein-like 3 OS=Homo sapiens GN=GNL3 PE=1 SV=2	549	60646.6	Q9BVP2-2;	6	5	11.5		4	2	2.525e-07	1.423e-07	0.563564
Q9BWF3	RBM4_HUMAN RNA-binding protein 4 OS=Homo sapiens GN=RBM4 PE=1 SV=1	364	40396.7		6	5	20.3	Carbamidomethyl (C)	2.95	2.96	3.701e-07	4.333e-07	1.17076
Q9BXW7	CECR5_HUMAN Cat eye syndrome critical region protein 5 OS=Homo sapiens GN=CECR5 PE=1 SV=1	423	43668.4	Q9BXW7-2;	6	5	23.9	Carbamidomethyl (C),Oxidation (M)	3	3	3.36e-07	1.592e-07	0.47381
P62861	RS30_HUMAN 40S ribosomal protein S30 OS=Homo sapiens GN=FAU PE=1 SV=1	59	6643.82		6	3	32.2		3	3	4.199e-06	4.296e-06	1.0231
Q9GZX9	TWSG1_HUMAN Twisted gastrulation protein homolog 1 OS=Homo sapiens GN=TWSG1 PE=2 SV=1	223	25053.3		6	3	19.7	Carbamidomethyl (C)	2.99	2.99	1.242e-06	2.15e-06	1.73108
Q9H974	QTRD1_HUMAN Queuine tRNA-ribosyltransferase subunit QTRTD1 OS=Homo sapiens GN=QTRTD1 PE=1 SV=1	415	48298.4	Q9H974-4;	6	3	9.9	Carbamidomethyl (C)	1.98	2.97	1.993e-07	3.407e-07	1.70948
P63220	RS21_HUMAN 40S ribosomal protein S21 OS=Homo sapiens GN=RPS21 PE=1 SV=1	83	8862.47	Q8WVC2;	6	3	54.3	Acetyl (Protein N-term),Oxidation (M)	2.99	2.99	2.516e-06	2.539e-06	1.00914
Q9NR45	SIAS_HUMAN Sialic acid synthase OS=Homo sapiens GN=NANS PE=1 SV=2	359	40371.5		6	3	12.3	Carbamidomethyl (C),Oxidation (M)	2.99	2.99	5.238e-07	4.631e-07	0.884116
Q9NR50	EI2BG_HUMAN Translation initiation factor eIF-2B subunit gamma OS=Homo sapiens GN=EIF2B3 PE=1 SV=1	452	44882.2	Q9NR50-2;Q9NR50-3;	6	4	10.5		3	3	2.666e-07	1.92e-07	0.72018
Q9NV79	PCMD2_HUMAN Protein-L-isoaspartate O-methyltransferase domain-containing protein 2 OS=Homo sapiens GN=PCMTD2 PE=2 SV=2	361	41154.1		6	3	11.4	Carbamidomethyl (C)	2.99	2.99	1.346e-06	1.185e-06	0.880386
Q9NS69	TOM22_HUMAN Mitochondrial import receptor subunit TOM22 homolog OS=Homo sapiens GN=TOMM22 PE=1 SV=3	142	15547.8		5	3	50	Acetyl (Protein N-term),Oxidation (M)	3	1	4.536e-07	1.503e-07	0.331349
B3KXW5	B3KXW5_HUMAN AP-1 complex subunit gamma-1 OS=Homo sapiens GN=AP1G1 PE=2 SV=1	845	91898.4	J3KQU9;O43747;O43747-2;	5	3	3		2	3	9.164e-08	1.056e-07	1.15234
Q9UQE7	SMC3_HUMAN Structural maintenance of chromosomes protein 3 OS=Homo sapiens GN=SMC3 PE=1 SV=2	1217	141814		5	4	4.7	Carbamidomethyl (C)	2	3	7.623e-08	1.111e-07	1.45743
B4DRT2	B4DRT2_HUMAN 28S ribosomal protein S27, mitochondrial OS=Homo sapiens GN=MRPS27 PE=2 SV=1	428	47689.4	D6RH20;G5EA06;Q92552;	5	3	14.4		4	1	1.991e-07	7.239e-08	0.363586
H0YDS9	H0YDS9_HUMAN Nuclear autoantigenic sperm protein (Fragment) OS=Homo sapiens GN=NASP PE=4 SV=1	175	45891.2	P49321;P49321-2;P49321-3;P49321-4;Q5T624;	5	4	33.7	Carbamidomethyl (C),Oxidation (M)	2	2	5.433e-07	3.949e-07	0.726854
A0AVT1	UBA6_HUMAN Ubiquitin-like modifier-activating enzyme 6 OS=Homo sapiens GN=UBA6 PE=1 SV=1	1052	118201		5	4	4.8	Carbamidomethyl (C)	1.99	2.98	5.876e-08	8.399e-08	1.42937
H0YJV7	H0YJV7_HUMAN Transcriptional repressor protein YY1 (Fragment) OS=Homo sapiens GN=YY1 PE=4 SV=1	190	44792.8	P25490;	5	3	18.9		3	2	4.229e-07	2.982e-07	0.705131
A8MXP9	A8MXP9_HUMAN Matrin-3 OS=Homo sapiens GN=MATR3 PE=2 SV=1	895	94816.9	P43243;	5	4	9.8		3.96	0.99	1.59e-07	3.097e-08	0.19478
B0QY34	B0QY34_HUMAN Casein kinase I isoform epsilon OS=Homo sapiens GN=CSNK1E PE=2 SV=1	336	47393.3	B0QY35;H0Y645;P49674;	5	5	23.7	Carbamidomethyl (C),Oxidation (M)	1.98	2.98	2.651e-07	6.542e-07	2.46775
B0QY89	B0QY89_HUMAN Eukaryotic translation initiation factor 3 subunit L OS=Homo sapiens GN=EIF3L PE=2 SV=1	607	61118.8	Q9Y262;Q9Y262-2;	5	4	11.2		2.97	1.98	1.703e-07	1.072e-07	0.629477
E9PF10	E9PF10_HUMAN Nuclear pore complex protein Nup155 OS=Homo sapiens GN=NUP155 PE=2 SV=1	1327	149317	O75694;O75694-2;	5	4	4.1	Carbamidomethyl (C)	1	4	1.523e-08	7.054e-08	4.63165
F6SBX2	F6SBX2_HUMAN Isoleucine--tRNA ligase, mitochondrial OS=Homo sapiens GN=IARS2 PE=2 SV=1	940	114007	Q9NSE4;	5	5	6.6	Carbamidomethyl (C),Oxidation (M)	3	2	1.035e-07	7.172e-08	0.692947
H3BUN0	H3BUN0_HUMAN E3 ubiquitin-protein ligase RBBP6 (Fragment) OS=Homo sapiens GN=RBBP6 PE=2 SV=1	300	106242	I3L3Y2;Q7Z6E9;Q7Z6E9-2;Q7Z6E9-4;	5	4	36.7	Carbamidomethyl (C)	3	2	3.37e-07	2.734e-07	0.811276
H0YHS6	H0YHS6_HUMAN Tyrosine--tRNA ligase, mitochondrial (Fragment) OS=Homo sapiens GN=YARS2 PE=2 SV=1	291	53291.8	Q9Y2Z4;	5	2	9.3		3	2	7.441e-07	5.727e-07	0.769655
H3BSW0	H3BSW0_HUMAN Leucine-rich repeat-containing protein 57 (Fragment) OS=Homo sapiens GN=LRRC57 PE=2 SV=1	148	26791.3	Q8N9N7;	5	2	21.6		2	3	6.827e-07	9.445e-07	1.38348
M0QXB4	M0QXB4_HUMAN Coatomer protein complex, subunit epsilon, isoform CRA_g OS=Homo sapiens GN=COPE PE=2 SV=1	331	28826.6	M0R061;O14579;O14579-2;O14579-3;	5	4	41.1	Carbamidomethyl (C)	4	1	5.086e-07	1.453e-07	0.285686
O60841	IF2P_HUMAN Eukaryotic translation initiation factor 5B OS=Homo sapiens GN=EIF5B PE=1 SV=4	1220	139102		5	2	4.3		1	3	5.745e-08	1.387e-07	2.41427
O75368	SH3L1_HUMAN SH3 domain-binding glutamic acid-rich-like protein OS=Homo sapiens GN=SH3BGRL PE=1 SV=1	114	12784.4		5	3	38.6		4		1.378e-06		UC Only
O76080	ZFAN5_HUMAN AN1-type zinc finger protein 5 OS=Homo sapiens GN=ZFAND5 PE=1 SV=1	213	22579.9	Q5QPB1;	5	3	36	Oxidation (M)	1	3	2.793e-07	3.178e-07	1.13784
O95373	IPO7_HUMAN Importin-7 OS=Homo sapiens GN=IPO7 PE=1 SV=1	1038	119746		5	5	6.2	Carbamidomethyl (C),Oxidation (M)	4	1	1.97e-07	7.183e-08	0.364619
P01024	CO3_HUMAN Complement C3 OS=Homo sapiens GN=C3 PE=1 SV=2	1663	187516		5	3	2.3	Oxidation (M)	2	2	3.561e-08	3.746e-08	1.05195
P01833	PIGR_HUMAN Polymeric immunoglobulin receptor OS=Homo sapiens GN=PIGR PE=1 SV=4	764	83447.8		5	4	9.3	Carbamidomethyl (C)	3	2	7.402e-08	9.478e-08	1.28046
B3KUK2	B3KUK2_HUMAN Superoxide dismutase OS=Homo sapiens GN=SOD2 PE=2 SV=1	176	20736.6	P04179;P04179-2;	5	4	31.8		1.97	2.96	7.118e-07	5.961e-07	0.837454
K7EIN2	K7EIN2_HUMAN Protein syndesmos (Fragment) OS=Homo sapiens GN=NUDT16L1 PE=4 SV=1	198	23377.3	Q9BRJ7;	5	4	29.8	Carbamidomethyl (C)	4	1	9.146e-07	1.695e-07	0.185327
P27797	CALR_HUMAN Calreticulin OS=Homo sapiens GN=CALR PE=1 SV=1	417	48219.9		5	3	11.3		1	3	1.339e-07	3.667e-07	2.73861
P29966	MARCS_HUMAN Myristoylated alanine-rich C-kinase substrate OS=Homo sapiens GN=MARCKS PE=1 SV=4	332	31625.9		5	3	20.8		3	2	1.16e-07	7.386e-08	0.636724
B4DJ96	B4DJ96_HUMAN Luc7-like protein 3 OS=Homo sapiens GN=LUC7L3 PE=2 SV=1	356	51561.2	J3KPP4;O95232;	5	3	10.4		2.98	1.98	1.667e-07	1.38e-07	0.827834
P28066	PSA5_HUMAN Proteasome subunit alpha type-5 OS=Homo sapiens GN=PSMA5 PE=1 SV=3	241	26466.2		5	3	18.3		2	3	6.913e-07	1.023e-06	1.47982
K7ELL7	K7ELL7_HUMAN Glucosidase 2 subunit beta OS=Homo sapiens GN=PRKCSH PE=2 SV=1	535	59284.8	P14314;P14314-2;	5	4	11	Carbamidomethyl (C)	3	1	1.287e-07	3.521e-08	0.273582
P28074	PSB5_HUMAN Proteasome subunit beta type-5 OS=Homo sapiens GN=PSMB5 PE=1 SV=3	263	28534.3		5	3	14.1		2.99	2	8.267e-07	4.039e-07	0.488569
K7ELV2	K7ELV2_HUMAN Nucleoporin SEH1 (Fragment) OS=Homo sapiens GN=SEH1L PE=2 SV=1	263	46674.9	Q96EE3;Q96EE3-1;	5	5	32.3	Carbamidomethyl (C)	4	1	7.881e-07	1.188e-07	0.150742
P45877	PPIC_HUMAN Peptidyl-prolyl cis-trans isomerase C OS=Homo sapiens GN=PPIC PE=1 SV=1	212	22802.9		5	3	13.2		2	3	6.136e-07	7.278e-07	1.18611
B4DKU5	B4DKU5_HUMAN Decaprenyl-diphosphate synthase subunit 2 OS=Homo sapiens GN=PDSS2 PE=2 SV=1	297	44208.7	Q86YH6;	5	4	16.5		3	2	3.605e-07	1.547e-07	0.429126
P49721	PSB2_HUMAN Proteasome subunit beta type-2 OS=Homo sapiens GN=PSMB2 PE=1 SV=1	201	22875.7		5	4	20.9	Carbamidomethyl (C)	4	1	1.043e-06	5.054e-07	0.484564
Q13151	ROA0_HUMAN Heterogeneous nuclear ribonucleoprotein A0 OS=Homo sapiens GN=HNRNPA0 PE=1 SV=1	305	30911.8		5	3	15.1		3	2	6.356e-07	2.145e-07	0.337476
Q14574	DSC3_HUMAN Desmocollin-3 OS=Homo sapiens GN=DSC3 PE=1 SV=3	896	93629.4	Q14574-2;	5	3	5.6		3	2	2.521e-07	1.587e-07	0.629512
B4DTG6	B4DTG6_HUMAN Protein LSM14 homolog A OS=Homo sapiens GN=LSM14A PE=2 SV=1	422	50649.2	Q8ND56;Q8ND56-2;	5	5	16.8		3.99	1	6.709e-07	2.736e-08	0.040781
B4DUX0	B4DUX0_HUMAN Cytosolic acyl coenzyme A thioester hydrolase OS=Homo sapiens GN=ACOT7 PE=2 SV=1	265	40537.6	O00154;O00154-4;O00154-5;O00154-6;O00154-7;	5	3	16.2		2.99	0.99	5.738e-07	1.72e-07	0.299756
Q8IYQ7	THNS1_HUMAN Threonine synthase-like 1 OS=Homo sapiens GN=THNSL1 PE=1 SV=2	743	83233.2		5	3	5.1		2	3	6.714e-08	7.862e-08	1.17099
B4DXJ9	B4DXJ9_HUMAN Proteasome (Prosome, macropain) subunit, alpha type, 6, isoform CRA_a OS=Homo sapiens GN=PSMA6 PE=2 SV=1	227	27453.9	G3V5Z7;P60900;	5	3	18.9		2.97	1.98	9.672e-07	3.876e-07	0.400744
Q8NBF2	NHLC2_HUMAN NHL repeat-containing protein 2 OS=Homo sapiens GN=NHLRC2 PE=1 SV=1	726	39780.1	Q8NBF2-2;	5	2	9	Carbamidomethyl (C),Oxidation (M)	2	2	8.724e-08	8.477e-08	0.971687
Q8TEQ6	GEMI5_HUMAN Gem-associated protein 5 OS=Homo sapiens GN=GEMIN5 PE=1 SV=3	1508	168933		5	3	4.2		2	3	1.269e-08	1.698e-08	1.33806
Q8WVY7	UBCP1_HUMAN Ubiquitin-like domain-containing CTD phosphatase 1 OS=Homo sapiens GN=UBLCP1 PE=1 SV=2	318	36871.3		5	3	10.4		3	2	5.141e-07	2.916e-07	0.567205
B4E2S7	B4E2S7_HUMAN Lysosome-associated membrane glycoprotein 2 OS=Homo sapiens GN=LAMP2 PE=2 SV=1	363	45249.5	P13473;P13473-2;P13473-3;	5	3	8		2.97	1.98	2.467e-07	2.433e-07	0.986218
Q9H1E1	RNAS7_HUMAN Ribonuclease 7 OS=Homo sapiens GN=RNASE7 PE=1 SV=2	156	17443.9		5	4	37.8	Carbamidomethyl (C),Carbamidomethyl (C) + Ammonia-loss (N-term C),Oxidation (M)	3	1	6.654e-07	1.836e-07	0.275924
Q9HAV7	GRPE1_HUMAN GrpE protein homolog 1, mitochondrial OS=Homo sapiens GN=GRPEL1 PE=1 SV=2	217	24317.9		5	4	26.3		3	2	7.654e-07	1.735e-07	0.226679
B7Z418	B7Z418_HUMAN Integrin-linked protein kinase OS=Homo sapiens GN=ILK PE=2 SV=1	391	51512	Q13418;	5	3	7.7	Acetyl (Protein N-term),Carbamidomethyl (C)	1.98	2.97	1.096e-07	2.614e-07	2.38504
B7Z6B8	B7Z6B8_HUMAN 2,4-dienoyl-CoA reductase, mitochondrial OS=Homo sapiens GN=DECR1 PE=2 SV=1	326	36134.9	Q16698;	5	4	17.2		3	1.99	5.43e-07	3.839e-07	0.706998
F5GWE5	F5GWE5_HUMAN Phosphatidylinositol transfer protein alpha isoform OS=Homo sapiens GN=PITPNA PE=2 SV=1	270	31858.1	Q00169;	5	5	23.3	Carbamidomethyl (C)	1.98	1.98	3.123e-07	5.154e-07	1.65034
C9J4Z3	C9J4Z3_HUMAN 60S ribosomal protein L37a OS=Homo sapiens GN=RPL37A PE=2 SV=1	68	8075.25	E9PEL3;M0R0A1;M0R2L6;P61513;Q6P4E4;	5	4	50	Carbamidomethyl (C),Oxidation (M)	3.99	0.99	2.246e-06	9.738e-07	0.433571
H9KV75	H9KV75_HUMAN Alpha-actinin-1 OS=Homo sapiens GN=ACTN1 PE=2 SV=1	822	107344	P12814;P12814-2;P12814-3;P12814-4;	5	9	13.7	Carbamidomethyl (C)	1.98	2.97	8.119e-08	3.877e-08	0.477522
C9JW96	C9JW96_HUMAN Prohibitin (Fragment) OS=Homo sapiens GN=PHB PE=2 SV=2	246	29857.9	P35232;	5	4	21.1		3.98	0.99	6.135e-07	1.624e-07	0.264711
O76094	SRP72_HUMAN Signal recognition particle subunit SRP72 OS=Homo sapiens GN=SRP72 PE=1 SV=3	671	74758.1		5	5	11.6	Acetyl (Protein N-term)	2.99	1.99	9.611e-08	2.67e-08	0.277807
O95544	NADK_HUMAN NAD kinase OS=Homo sapiens GN=NADK PE=1 SV=1	446	63577.9	O95544-2;	5	2	5.2	Carbamidomethyl (C)	2	2	1.922e-07	1.736e-07	0.903226
O75116	ROCK2_HUMAN Rho-associated protein kinase 2 OS=Homo sapiens GN=ROCK2 PE=1 SV=4	1388	161213		5	9	11.4	Carbamidomethyl (C)	3	2	4.617e-08	4.77e-08	1.03314
E7EMB6	E7EMB6_HUMAN Aspartyl aminopeptidase OS=Homo sapiens GN=DNPEP PE=2 SV=1	410	52521	E7ETB3;Q9ULA0;	5	3	9	Carbamidomethyl (C)	2	2	3.086e-07	2.722e-07	0.882048
P17028	ZNF24_HUMAN Zinc finger protein 24 OS=Homo sapiens GN=ZNF24 PE=1 SV=4	368	42237.1		5	4	17.4	Carbamidomethyl (C)	2.97	1.98	1.949e-07	5.356e-08	0.274808
E9PB90	E9PB90_HUMAN Hexokinase-2 OS=Homo sapiens GN=HK2 PE=2 SV=1	889	102584	P52789;	5	4	6.1	Oxidation (M)	1.5	2.5	7.569e-08	1.342e-07	1.77302
P39656	OST48_HUMAN Dolichyl-diphosphooligosaccharide--protein glycosyltransferase 48 kDa subunit OS=Homo sapiens GN=DDOST PE=1 SV=4	456	50895		5	3	6.4		2	2.99	2.123e-07	3.104e-07	1.46208
P02538	K2C6A_HUMAN Keratin, type II cytoskeletal 6A OS=Homo sapiens GN=KRT6A PE=1 SV=3	564	60170.4		5	35	54.8	Carbamidomethyl (C),Gln->pyro-Glu (N-term Q),Oxidation (M)	2	2.99	4.082e-07	3.407e-07	0.83464
P04259	K2C6B_HUMAN Keratin, type II cytoskeletal 6B OS=Homo sapiens GN=KRT6B PE=1 SV=5	564	60192.4		5	33	53.2	Carbamidomethyl (C),Gln->pyro-Glu (N-term Q),Oxidation (M)	3	2	8.652e-07	3.38e-07	0.390661
Q86Y46	K2C73_HUMAN Keratin, type II cytoskeletal 73 OS=Homo sapiens GN=KRT73 PE=1 SV=1	540	59030.8		5	9	14.8	Carbamidomethyl (C)	3.9	0.99	4.841e-07	5.616e-08	0.116009
P46063	RECQ1_HUMAN ATP-dependent DNA helicase Q1 OS=Homo sapiens GN=RECQL PE=1 SV=3	649	73590.1		5	3	7.7	Carbamidomethyl (C)	1	2	7.821e-08	1.473e-07	1.88339
P48059	LIMS1_HUMAN LIM and senescent cell antigen-like-containing domain protein 1 OS=Homo sapiens GN=LIMS1 PE=1 SV=4	325	41651.2	P48059-2;P48059-3;P48059-4;P48059-5;	5	4	17.5	Carbamidomethyl (C)	4	1	3.612e-07	2.489e-07	0.689092
Q15370	ELOB_HUMAN Transcription elongation factor B polypeptide 2 OS=Homo sapiens GN=TCEB2 PE=1 SV=1	118	17935.8	Q15370-2;	5	3	38.1	Acetyl (Protein N-term),Carbamidomethyl (C),Oxidation (M)	2.99	1.99	6.271e-07	4.213e-07	0.671823
F1LLU7	F1LLU7_HUMAN Enoyl-CoA delta isomerase 2, mitochondrial OS=Homo sapiens GN=ECI2 PE=2 SV=1	197	39674.4	O75521;O75521-2;	5	3	26.4		1.99	2.99	5.364e-07	7.957e-07	1.48341
P05141	ADT2_HUMAN ADP/ATP translocase 2 OS=Homo sapiens GN=SLC25A5 PE=1 SV=7	298	32903.2		5	7	25.2	Acetyl (Protein N-term),Gln->pyro-Glu (N-term Q),Oxidation (M)	2	3	6.298e-07	8.66e-07	1.37504
Q5U5X0	LYRM7_HUMAN Complex III assembly factor LYRM7 OS=Homo sapiens GN=LYRM7 PE=1 SV=1	104	11965.5		5	3	41.3	Carbamidomethyl (C)	2	3	1.314e-06	1.594e-06	1.21309
P51991	ROA3_HUMAN Heterogeneous nuclear ribonucleoprotein A3 OS=Homo sapiens GN=HNRNPA3 PE=1 SV=2	378	37096.2	P51991-2;	5	3	11.2	Carbamidomethyl (C)	2	3	1.637e-07	2.375e-07	1.45082
P07108	ACBP_HUMAN Acyl-CoA-binding protein OS=Homo sapiens GN=DBI PE=1 SV=2	87	16520.4	P07108-2;P07108-3;P07108-4;P07108-5;	5	3	52.9	Oxidation (M)	4	1	3.394e-06	1.422e-07	0.0418975
P52294	IMA5_HUMAN Importin subunit alpha-5 OS=Homo sapiens GN=KPNA1 PE=1 SV=3	538	60327.6		5	5	11.9	Acetyl (Protein N-term),Carbamidomethyl (C)	2	3	1.176e-07	2.282e-07	1.94048
G5E9D5	G5E9D5_HUMAN ElaC homolog 2 (E. coli), isoform CRA_a OS=Homo sapiens GN=ELAC2 PE=2 SV=1	807	87742.1	Q9BQ52;Q9BQ52-4;	5	4	7.8		2.97	1.98	1.696e-07	1.016e-07	0.599057
P52888	THOP1_HUMAN Thimet oligopeptidase OS=Homo sapiens GN=THOP1 PE=1 SV=2	689	78987.6		5	4	9.7	Carbamidomethyl (C),Oxidation (M)	2.99	1.99	1.299e-07	8.799e-08	0.677367
P07384	CAN1_HUMAN Calpain-1 catalytic subunit OS=Homo sapiens GN=CAPN1 PE=1 SV=1	714	82036.3		5	4	7		3	2	2.475e-07	1.238e-07	0.500202
P07858	CATB_HUMAN Cathepsin B OS=Homo sapiens GN=CTSB PE=1 SV=3	339	37886.9		5	3	10.6	Carbamidomethyl (C)	1	4	1.223e-07	3.606e-07	2.94849
Q9UN37	VPS4A_HUMAN Vacuolar protein sorting-associated protein 4A OS=Homo sapiens GN=VPS4A PE=1 SV=1	437	48993.1		5	8	18.1		3	1	4.792e-07	1.238e-07	0.258347
Q7Z2T5	TRM1L_HUMAN TRMT1-like protein OS=Homo sapiens GN=TRMT1L PE=1 SV=2	733	81911.3		5	2	5.5	Carbamidomethyl (C)	4	1	5.5e-08	1.26e-08	0.229091
Q9Y305	ACOT9_HUMAN Acyl-coenzyme A thioesterase 9, mitochondrial OS=Homo sapiens GN=ACOT9 PE=1 SV=2	439	50944	Q9Y305-2;Q9Y305-3;Q9Y305-4;	5	4	13.7		3	1.99	2.226e-07	1.688e-07	0.758311
Q86X76	NIT1_HUMAN Nitrilase homolog 1 OS=Homo sapiens GN=NIT1 PE=1 SV=2	327	34391.3	Q86X76-2;Q86X76-3;Q86X76-4;	5	3	13.1	Carbamidomethyl (C)	3	2	6.631e-07	3.734e-07	0.563113
Q8TCS8	PNPT1_HUMAN Polyribonucleotide nucleotidyltransferase 1, mitochondrial OS=Homo sapiens GN=PNPT1 PE=1 SV=2	783	86130.8		5	5	9.5	Carbamidomethyl (C)	1	2	1.269e-07	1.364e-07	1.07486
E9PC74	E9PC74_HUMAN Translation initiation factor eIF-2B subunit epsilon OS=Homo sapiens GN=EIF2B5 PE=2 SV=1	705	80545.4	Q13144;	5	4	7.7	Acetyl (Protein N-term),Carbamidomethyl (C)	2	3	6.484e-08	1.13e-07	1.74275
P49773	HINT1_HUMAN Histidine triad nucleotide-binding protein 1 OS=Homo sapiens GN=HINT1 PE=1 SV=2	126	13829.1		5	3	37.3	Carbamidomethyl (C) + Ammonia-loss (N-term C)	2	2	6.716e-07	2.264e-06	3.37105
P09110	THIK_HUMAN 3-ketoacyl-CoA thiolase, peroxisomal OS=Homo sapiens GN=ACAA1 PE=1 SV=2	424	44389.9		5	4	17.2	Carbamidomethyl (C),Oxidation (M)	1.98	2.97	8.349e-08	1.304e-07	1.56186
Q969Q0	RL36L_HUMAN 60S ribosomal protein L36a-like OS=Homo sapiens GN=RPL36AL PE=1 SV=3	106	12478.8		5	4	32.1	Carbamidomethyl (C)	2.98	1.98	2.042e-06	1.015e-06	0.497062
Q96CT7	CC124_HUMAN Coiled-coil domain-containing protein 124 OS=Homo sapiens GN=CCDC124 PE=1 SV=1	223	25873.6		5	3	12.6		3	2	9.303e-07	4.862e-07	0.522627
Q96GK7	FAH2A_HUMAN Fumarylacetoacetate hydrolase domain-containing protein 2A OS=Homo sapiens GN=FAHD2A PE=1 SV=1	314	34664.2		5	4	20.1	Oxidation (M)	2.99	2	4.268e-07	2.737e-07	0.641284
P11172	UMPS_HUMAN Uridine 5'-monophosphate synthase OS=Homo sapiens GN=UMPS PE=1 SV=1	480	52314.7		5	4	11.2		2.97	1.98	3.885e-07	8.6e-08	0.221364
Q9BPX3	CND3_HUMAN Condensin complex subunit 3 OS=Homo sapiens GN=NCAPG PE=1 SV=1	1015	114550		5	3	3.8		3	2	1.28e-07	7.747e-08	0.605234
Q9BQA1	MEP50_HUMAN Methylosome protein 50 OS=Homo sapiens GN=WDR77 PE=1 SV=1	342	36791.1		5	3	10.5		0.99	2.99	1.919e-07	4.654e-07	2.42522
Q9BR76	COR1B_HUMAN Coronin-1B OS=Homo sapiens GN=CORO1B PE=1 SV=1	489	54344.3		5	4	14.3	Oxidation (M)	3	2	2.066e-07	1.631e-07	0.789448
P62314	SMD1_HUMAN Small nuclear ribonucleoprotein Sm D1 OS=Homo sapiens GN=SNRPD1 PE=1 SV=1	119	13291.4		5	2	26.9	Oxidation (M)	1	3	3.218e-07	1.816e-06	5.64326
K7ERE3	K7ERE3_HUMAN Keratin, type I cytoskeletal 13 OS=Homo sapiens GN=KRT13 PE=2 SV=1	415	45946.7	P13646;P13646-3;	5	12	21.2	Gln->pyro-Glu (N-term Q),Oxidation (M)	3.92	0.96	7.085e-07	1.006e-07	0.14199
Q9BV86	NTM1A_HUMAN N-terminal Xaa-Pro-Lys N-methyltransferase 1 OS=Homo sapiens GN=NTMT1 PE=1 SV=3	223	15922.1	Q9BV86-2;	5	3	20.7	Acetyl (Protein N-term)	1.98	0.99	1.352e-07	2.136e-07	1.57988
Q9GZS3	WDR61_HUMAN WD repeat-containing protein 61 OS=Homo sapiens GN=WDR61 PE=1 SV=1	305	33649.8		5	4	25.6	Carbamidomethyl (C)	2.97	1.99	1.607e-07	6.543e-08	0.407156
P13807	GYS1_HUMAN Glycogen [starch] synthase, muscle OS=Homo sapiens GN=GYS1 PE=1 SV=2	737	76632.9	P13807-2;	5	4	7.7		2.96	1.98	1.17e-07	1.315e-07	1.12393
P13995	MTDC_HUMAN Bifunctional methylenetetrahydrofolate dehydrogenase/cyclohydrolase, mitochondrial OS=Homo sapiens GN=MTHFD2 PE=1 SV=2	350	37961.2		5	3	13.1		2.98	1.98	5.126e-07	5.183e-07	1.01112
Q9H6E4	CC134_HUMAN Coiled-coil domain-containing protein 134 OS=Homo sapiens GN=CCDC134 PE=1 SV=1	229	26598		5	3	19.2		2	3	1.677e-07	4.284e-07	2.55456
P62942	FKB1A_HUMAN Peptidyl-prolyl cis-trans isomerase FKBP1A OS=Homo sapiens GN=FKBP1A PE=1 SV=2	108	11961.1		5	2	25	Oxidation (M)	3	2	1.992e-06	1.186e-06	0.595382
P62995	TRA2B_HUMAN Transformer-2 protein homolog beta OS=Homo sapiens GN=TRA2B PE=1 SV=1	288	21975.8	P62995-3;	5	4	28.7	Carbamidomethyl (C)	3.99	1	5.453e-07	1.146e-07	0.21016
Q9NRN7	ADPPT_HUMAN L-aminoadipate-semialdehyde dehydrogenase-phosphopantetheinyl transferase OS=Homo sapiens GN=AASDHPPT PE=1 SV=2	309	35843.1		5	3	10		2	3	6.005e-07	6.321e-07	1.05262
Q9NTX5	ECHD1_HUMAN Ethylmalonyl-CoA decarboxylase OS=Homo sapiens GN=ECHDC1 PE=1 SV=2	307	31141.5	Q9NTX5-2;Q9NTX5-3;Q9NTX5-6;	5	2	9.7	Gln->pyro-Glu (N-term Q)	3	2	3.692e-07	2.019e-07	0.546858
Q9NZL9	MAT2B_HUMAN Methionine adenosyltransferase 2 subunit beta OS=Homo sapiens GN=MAT2B PE=1 SV=1	334	34651.5	Q9NZL9-2;Q9NZL9-4;	5	3	10.8		2	2	2.733e-07	3.011e-07	1.10172
P16615	AT2A2_HUMAN Sarcoplasmic/endoplasmic reticulum calcium ATPase 2 OS=Homo sapiens GN=ATP2A2 PE=1 SV=1	1042	109951	P16615-2;P16615-3;P16615-5;	5	3	3.8		3	2	1.46e-07	7.11e-08	0.486986
P16930	FAAA_HUMAN Fumarylacetoacetase OS=Homo sapiens GN=FAH PE=1 SV=2	419	46452.3		5	4	14.3	Oxidation (M)	3	2	2.527e-07	2.063e-07	0.816383
P78417	GSTO1_HUMAN Glutathione S-transferase omega-1 OS=Homo sapiens GN=GSTO1 PE=1 SV=2	241	27620.1		5	4	17		1.99	2.99	7.498e-07	7.097e-07	0.946519
P21796	VDAC1_HUMAN Voltage-dependent anion-selective channel protein 1 OS=Homo sapiens GN=VDAC1 PE=1 SV=2	283	30825.6		5	3	18.7		1	3	1.461e-07	4.869e-07	3.33265
Q00796	DHSO_HUMAN Sorbitol dehydrogenase OS=Homo sapiens GN=SORD PE=1 SV=4	357	38389.9		5	4	16.8	Acetyl (Protein N-term)	3	2	3.883e-07	2.606e-07	0.671131
Q9NQ88	TIGAR_HUMAN Fructose-2,6-bisphosphatase TIGAR OS=Homo sapiens GN=TIGAR PE=1 SV=1	270	30115.2		4	3	19.6	Carbamidomethyl (C)	3	1	5.806e-07	3.934e-07	0.677575
Q9NZT1	CALL5_HUMAN Calmodulin-like protein 5 OS=Homo sapiens GN=CALML5 PE=1 SV=2	146	15918.8		4	2	25.3	Acetyl (Protein N-term)	2	2	4.009e-07	2.853e-07	0.711649
Q9UII2	ATIF1_HUMAN ATPase inhibitor, mitochondrial OS=Homo sapiens GN=ATPIF1 PE=1 SV=1	106	12259.3		4	2	17.9		2	2	8.58e-07	1.023e-06	1.19231
B4DR94	B4DR94_HUMAN Synaptobrevin homolog YKT6 OS=Homo sapiens GN=YKT6 PE=2 SV=1	164	22457.4	O15498;	4	2	15.2		2	2	6.599e-07	6.789e-07	1.02879
B4DS22	B4DS22_HUMAN Pogo transposable element with KRAB domain OS=Homo sapiens GN=POGK PE=2 SV=1	524	69579.5	G3V1P0;Q9P215;	4	3	5.9		2	2	5.951e-08	1.409e-07	2.36767
B4DSJ8	B4DSJ8_HUMAN cDNA FLJ50195, highly similar to mRNA capping enzyme OS=Homo sapiens GN=RNGTT PE=2 SV=1	514	61926.4	O60942;O60942-2;O60942-3;O60942-4;Q5TCW7;	4	2	5.3		2	2	1.044e-07	1.217e-07	1.16571
A2A2L5	A2A2L5_HUMAN Protein RTF2 homolog (Fragment) OS=Homo sapiens GN=RTFDC1 PE=2 SV=1	277	33955.2	A8MSH5;Q9BY42;	4	2	10.5		2	2	1.773e-07	1.695e-07	0.956007
C9J3R0	C9J3R0_HUMAN Regulator of chromosome condensation (Fragment) OS=Homo sapiens GN=RCC1 PE=2 SV=1	273	48241.2	C9JMJ4;C9JQZ4;C9JRH2;C9JW69;P18754;P18754-2;	4	2	20	Carbamidomethyl (C),Oxidation (M)	2	2	2.035e-07	1.834e-07	0.901229
C9JDR0	C9JDR0_HUMAN Sterol-4-alpha-carboxylate 3-dehydrogenase, decarboxylating (Fragment) OS=Homo sapiens GN=NSDHL PE=2 SV=1	254	41981.6	Q15738;	4	2	12.6		2	2	4.969e-07	8.902e-07	1.79151
A2AEA2	A2AEA2_HUMAN HLA class I histocompatibility antigen, Cw-14 alpha chain OS=Homo sapiens GN=HLA-C PE=2 SV=2	372	41320.7	P01892;P10316;P10321;Q31612;Q95604;	4	2	10.2		1.51	1.51	1.365e-07	1.449e-07	1.06154
C9JG87	C9JG87_HUMAN 39S ribosomal protein L39, mitochondrial (Fragment) OS=Homo sapiens GN=MRPL39 PE=2 SV=1	297	40521.7	Q9NYK5;Q9NYK5-2;	4	3	10.8		2	2	2.43e-07	1.448e-07	0.595885
C9JVB6	C9JVB6_HUMAN Mitochondrial ribonuclease P protein 1 (Fragment) OS=Homo sapiens GN=TRMT10C PE=2 SV=1	312	47424.6	Q7L0Y3;	4	2	11.9	Carbamidomethyl (C)	1	2	1.197e-07	2.15e-07	1.79616
A6NCK0	A6NCK0_HUMAN NEDD8-activating enzyme E1 regulatory subunit OS=Homo sapiens GN=NAE1 PE=2 SV=2	537	59527.1	A8MU28;Q13564;Q13564-2;	4	2	7.4		1.99	1.99	6.041e-08	4.716e-08	0.780665
CONT_NEDD8_HUMAN	Possible Contaminant NEDD8_HUMAN	81	9684.04	E9PL57;E9PS38;F8VSA6;Q15843;S4R3E9;	4	2	38		2	2	3.063e-06	2.247e-06	0.733595
A6PVW9	A6PVW9_HUMAN Selenium-binding protein 1 OS=Homo sapiens GN=SELENBP1 PE=2 SV=2	514	45428.3	A6PVX1;Q13228;Q13228-2;	4	2	6.4		1.98	1.98	1.394e-07	9.297e-08	0.66693
D6RBW1	D6RBW1_HUMAN Eukaryotic translation initiation factor 4E OS=Homo sapiens GN=EIF4E PE=2 SV=1	245	27296.6	P06730;P06730-2;P06730-3;	4	2	11.5	Carbamidomethyl (C)	2	2	3.277e-07	3.266e-07	0.996643
D6RGE2	D6RGE2_HUMAN Isochorismatase domain-containing protein 1 (Fragment) OS=Homo sapiens GN=ISOC1 PE=2 SV=1	188	32288.2	Q96CN7;	4	3	21.3		3	1	6.924e-07	1.648e-07	0.238013
A8MWD9	RUXGL_HUMAN Small nuclear ribonucleoprotein G-like protein OS=Homo sapiens PE=3 SV=2	76	7114.68	F5H013;P62308;Q49AN9;	4	2	31.2	Oxidation (M)	3	1	2.011e-06	5.993e-07	0.298011
E7ER89	E7ER89_HUMAN Sulfate adenylyltransferase OS=Homo sapiens GN=PAPSS2 PE=2 SV=2	618	70105.9	O95340;O95340-2;	4	3	7.3	Oxidation (M)	2	2	1.102e-07	1.327e-07	1.20417
H3BT57	H3BT57_HUMAN Protein PML OS=Homo sapiens GN=PML PE=2 SV=1	568	70503.9	P29590;P29590-10;P29590-11;P29590-12;P29590-13;P29590-14;P29590-2;P29590-3;P29590-4;P29590-5;P29590-8;P29590-9;	4	2	6		2	2	1.785e-07	1.718e-07	0.962465
G3V3F1	G3V3F1_HUMAN Neural cell expressed, developmentally down-regulated 1, isoform CRA_c OS=Homo sapiens GN=NEDD1 PE=2 SV=1	667	62502.6	Q8NHV4;Q8NHV4-2;	4	2	6.8		2	2	2.3e-08	2.618e-08	1.13826
H7BZT4	H7BZT4_HUMAN Uncharacterized protein OS=Homo sapiens PE=4 SV=1	95	8124.01	P61956;P61956-2;	4	2	19.7			2		1.988e-07	UN Only
M0QX71	M0QX71_HUMAN Glutamate-rich WD repeat-containing protein 1 (Fragment) OS=Homo sapiens GN=GRWD1 PE=2 SV=1	228	49514.2	Q9BQ67;	4	3	20.2	Carbamidomethyl (C),Oxidation (M)	1	3	3.63e-07	6.469e-07	1.78209
O15144	ARPC2_HUMAN Actin-related protein 2/3 complex subunit 2 OS=Homo sapiens GN=ARPC2 PE=1 SV=1	300	34383.5		4	2	7.7	Carbamidomethyl (C)	2	2	4.105e-07	4.662e-07	1.13569
O15355	PPM1G_HUMAN Protein phosphatase 1G OS=Homo sapiens GN=PPM1G PE=1 SV=1	546	59396.8		4	3	9.9		2	2	3.666e-08	5.809e-08	1.58456
O60911	CATL2_HUMAN Cathepsin L2 OS=Homo sapiens GN=CTSV PE=1 SV=2	334	37395.2		4	3	13.5	Carbamidomethyl (C)	3	1	3.028e-07	1.577e-07	0.520806
J3KMW7	J3KMW7_HUMAN E3 ubiquitin-protein ligase UBR5 OS=Homo sapiens GN=UBR5 PE=2 SV=1	2798	309987	O95071;	4	4	2	Carbamidomethyl (C),Oxidation (M)	3	1	1.784e-08	2.972e-09	0.166592
J3KN55	J3KN55_HUMAN Cob(I)yrinic acid a,c-diamide adenosyltransferase, mitochondrial OS=Homo sapiens GN=MMAB PE=2 SV=1	159	21816.2	Q96EY8;S4R3P5;	4	3	28.9	Carbamidomethyl (C),Oxidation (M)	2	2	4.086e-07	3.362e-07	0.82281
O95573	ACSL3_HUMAN Long-chain-fatty-acid--CoA ligase 3 OS=Homo sapiens GN=ACSL3 PE=1 SV=3	720	80566.4		4	3	6.5	Carbamidomethyl (C)	1.5	1.5	7.689e-08	2.659e-08	0.345819
P04080	CYTB_HUMAN Cystatin-B OS=Homo sapiens GN=CSTB PE=1 SV=2	98	11150.6		4	3	58.2	Acetyl (Protein N-term),Carbamidomethyl (C),Oxidation (M)	1	3	2.554e-06	3.008e-06	1.17776
P09382	LEG1_HUMAN Galectin-1 OS=Homo sapiens GN=LGALS1 PE=1 SV=2	135	14742.2		4	2	13.3		2	2	1.133e-06	9.469e-07	0.835746
J3KQ32	J3KQ32_HUMAN Obg-like ATPase 1 OS=Homo sapiens GN=OLA1 PE=2 SV=1	416	44823.4	Q9NTK5;	4	3	9.6		1.98	1.98	2.461e-07	2.858e-07	1.16132
Q13547	HDAC1_HUMAN Histone deacetylase 1 OS=Homo sapiens GN=HDAC1 PE=1 SV=1	482	55211.8		4	4	11	Carbamidomethyl (C),Oxidation (M)	2	2	1.593e-07	1.71e-07	1.07345
B3KTC7	B3KTC7_HUMAN Double-strand break repair protein MRE11A OS=Homo sapiens GN=MRE11A PE=2 SV=1	711	77792	F5GXT0;F8W7U8;P49959;P49959-2;	4	2	10.4		2	2	9.162e-08	8.064e-08	0.880157
P20618	PSB1_HUMAN Proteasome subunit beta type-1 OS=Homo sapiens GN=PSMB1 PE=1 SV=2	241	26544.4		4	3	19.9	Oxidation (M)	2	2	5.678e-07	4.445e-07	0.782846
P26196	DDX6_HUMAN Probable ATP-dependent RNA helicase DDX6 OS=Homo sapiens GN=DDX6 PE=1 SV=2	483	54526.4		4	3	10.4		2	2	1.656e-07	1.139e-07	0.687802
P42575	CASP2_HUMAN Caspase-2 OS=Homo sapiens GN=CASP2 PE=1 SV=2	452	34991.1	P42575-2;	4	2	12.5	Carbamidomethyl (C)	2	2	1.753e-07	1.673e-07	0.954364
P47928	ID4_HUMAN DNA-binding protein inhibitor ID-4 OS=Homo sapiens GN=ID4 PE=1 SV=1	161	16647.6		4	2	24.2	Carbamidomethyl (C),Carbamidomethyl (C) + Ammonia-loss (N-term C)	2	2	6.47e-07	8.735e-07	1.35008
M0QXL5	M0QXL5_HUMAN rRNA 2'-O-methyltransferase fibrillarin (Fragment) OS=Homo sapiens GN=FBL PE=2 SV=1	244	33853.5	M0R0P1;M0R299;M0R2Q4;P22087;	4	3	18		2.97	0.99	1.083e-06	2.539e-07	0.234441
P52732	KIF11_HUMAN Kinesin-like protein KIF11 OS=Homo sapiens GN=KIF11 PE=1 SV=2	1056	119391		4	3	3.9		3	1	9.822e-08	5.274e-08	0.536958
P54687	BCAT1_HUMAN Branched-chain-amino-acid aminotransferase, cytosolic OS=Homo sapiens GN=BCAT1 PE=1 SV=3	386	44211.2	P54687-2;P54687-3;P54687-4;P54687-5;	4	2	8.6	Carbamidomethyl (C)	2	1	1.354e-07	8.425e-08	0.62223
P61106	RAB14_HUMAN Ras-related protein Rab-14 OS=Homo sapiens GN=RAB14 PE=1 SV=4	215	23936		4	3	27.4		3	1	8.156e-07	4.06e-07	0.497793
P62330	ARF6_HUMAN ADP-ribosylation factor 6 OS=Homo sapiens GN=ARF6 PE=1 SV=2	175	20105.5		4	2	12.6		2	2	8.642e-07	7.185e-07	0.831405
P63172	DYLT1_HUMAN Dynein light chain Tctex-type 1 OS=Homo sapiens GN=DYNLT1 PE=1 SV=1	113	10212.2	Q5VTU3;	4	2	37		2	2	2.751e-07	1.486e-07	0.540167
Q07065	CKAP4_HUMAN Cytoskeleton-associated protein 4 OS=Homo sapiens GN=CKAP4 PE=1 SV=2	602	66162.8		4	3	8.5	Carbamidomethyl (C)	2	2	6.599e-08	1.376e-07	2.08516
B4DPY5	B4DPY5_HUMAN Sorting nexin-11 OS=Homo sapiens GN=SNX11 PE=2 SV=1	262	30486.3	Q9Y5W9;	4	2	13		1.98	1.98	4.897e-07	5.379e-07	1.09843
B4DR52	B4DR52_HUMAN Histone H2B OS=Homo sapiens GN=HIST2H2BF PE=2 SV=1	166	18828.4	O60814;P58876;P62807;Q5QNW6;Q5QNW6-2;Q93079;Q99877;Q99879;Q99880;U3KQK0;	4	6	41.3	Gln->pyro-Glu (N-term Q),Oxidation (M)	1.98	1.98	1.26e-06	9.561e-07	0.75881
Q16555	DPYL2_HUMAN Dihydropyrimidinase-related protein 2 OS=Homo sapiens GN=DPYSL2 PE=1 SV=1	572	58270.5	Q16555-2;	4	4	18.5		2	2	1.478e-07	1.699e-07	1.14953
Q5RKV6	EXOS6_HUMAN Exosome complex component MTR3 OS=Homo sapiens GN=EXOSC6 PE=1 SV=1	272	28289.7		4	2	16.2		2	2	3.765e-07	2.897e-07	0.769456
Q9Y696	CLIC4_HUMAN Chloride intracellular channel protein 4 OS=Homo sapiens GN=CLIC4 PE=1 SV=4	253	28825.8		4	4	16.6	Carbamidomethyl (C),Oxidation (M)	2	2	1.026e-07	1.274e-07	1.24172
Q6P1L8	RM14_HUMAN 39S ribosomal protein L14, mitochondrial OS=Homo sapiens GN=MRPL14 PE=1 SV=1	145	15973.4		4	3	29		1	2	3.493e-07	4.914e-07	1.40681
Q6ZNB6	NFXL1_HUMAN NF-X1-type zinc finger protein NFXL1 OS=Homo sapiens GN=NFXL1 PE=1 SV=2	911	80668.8	Q6ZNB6-2;	4	4	8.7	Oxidation (M)	2	2	4.534e-08	3.401e-08	0.75011
Q8N8S7	ENAH_HUMAN Protein enabled homolog OS=Homo sapiens GN=ENAH PE=1 SV=2	591	64047.7	Q8N8S7-2;	4	3	9.6	Oxidation (M)	3	1	1.331e-07	1.609e-08	0.120887
Q8NEX9	DR9C7_HUMAN Short-chain dehydrogenase/reductase family 9C member 7 OS=Homo sapiens GN=SDR9C7 PE=2 SV=1	313	35330.4		4	2	6.4		2	2	2.763e-07	2.158e-07	0.781035
Q92506	DHB8_HUMAN Estradiol 17-beta-dehydrogenase 8 OS=Homo sapiens GN=HSD17B8 PE=1 SV=2	261	27028.8		4	3	16.1	Carbamidomethyl (C)	1	3	2.598e-07	5.942e-07	2.28714
Q92900	RENT1_HUMAN Regulator of nonsense transcripts 1 OS=Homo sapiens GN=UPF1 PE=1 SV=2	1129	123282	Q92900-2;	4	3	4.6		2	2	1.13e-07	5.039e-08	0.445929
B4E0X2	B4E0X2_HUMAN RAF proto-oncogene serine/threonine-protein kinase OS=Homo sapiens GN=RAF1 PE=2 SV=1	567	75545.2	B4E1N6;H7C155;P04049;P04049-2;	4	3	10.6		2.99	1	2.366e-07	5.529e-08	0.233686
Q96EK5	KBP_HUMAN KIF1-binding protein OS=Homo sapiens GN=KIAA1279 PE=1 SV=1	621	71948.5		4	4	13		3	1	1.83e-07	4.495e-08	0.245628
B4E0Y9	B4E0Y9_HUMAN Serine/threonine-protein kinase MST4 OS=Homo sapiens GN=MST4 PE=2 SV=1	438	39723.2	Q8NBY1;Q9P289;Q9P289-2;Q9P289-3;	4	3	13		1.99	1.99	4.48e-07	3.747e-07	0.836384
P29692-3	EF1D_HUMAN Isoform 3 of Elongation factor 1-delta OS=Homo sapiens GN=EEF1D	257	28612.4		4	9	49.4	Acetyl (Protein N-term),Carbamidomethyl (C),Oxidation (M)	2.45	0.96	7.94e-07	6.704e-07	0.844332
Q9BRX2	PELO_HUMAN Protein pelota homolog OS=Homo sapiens GN=PELO PE=1 SV=2	385	43440.1		4	4	15.1		3	1	2.217e-07	1.54e-07	0.694632
Q9NPJ3	ACO13_HUMAN Acyl-coenzyme A thioesterase 13 OS=Homo sapiens GN=ACOT13 PE=1 SV=1	140	12376.5	Q9NPJ3-2;	4	2	26.5	Oxidation (M)	2	2	8.392e-07	6.511e-07	0.775858
O00469	PLOD2_HUMAN Procollagen-lysine,2-oxoglutarate 5-dioxygenase 2 OS=Homo sapiens GN=PLOD2 PE=1 SV=2	737	87258.9	O00469-2;	4	4	5.4		1.98	1.98	8.078e-08	1.397e-07	1.72939
B7Z5W8	B7Z5W8_HUMAN Dihydrolipoyllysine-residue succinyltransferase component of 2-oxoglutarate dehydrogenase complex, mitochondrial OS=Homo sapiens GN=DLST PE=2 SV=1	367	48850.5	P36957;	4	3	7.9		2	2	2.76e-07	2.774e-07	1.00507
O15294	OGT1_HUMAN UDP-N-acetylglucosamine--peptide N-acetylglucosaminyltransferase 110 kDa subunit OS=Homo sapiens GN=OGT PE=1 SV=3	1046	117156		4	3	3.7	Acetyl (Protein N-term)	1.99	1.99	6.125e-08	5.276e-08	0.861388
B7ZKM0	B7ZKM0_HUMAN SART3 protein OS=Homo sapiens GN=SART3 PE=2 SV=1	927	110153	F8VV04;Q15020;	4	3	6.1	Acetyl (Protein N-term)	2	1.99	5.153e-08	4.58e-08	0.888803
C9IZQ1	C9IZQ1_HUMAN Translocon-associated protein subunit alpha OS=Homo sapiens GN=SSR1 PE=2 SV=1	298	32287.4	C9J3L8;C9J5W0;E9PAL7;P43307;	4	2	9.8		2	2	2.392e-07	1.965e-07	0.821488
C9J6N9	C9J6N9_HUMAN Ubiquitin fusion degradation protein 1 homolog (Fragment) OS=Homo sapiens GN=UFD1L PE=2 SV=1	136	29953.8	Q92890;Q92890-1;Q92890-3;	4	3	27.9		2.99	1	5.819e-07	2.093e-07	0.359684
C9JQV0	C9JQV0_HUMAN Uncharacterized protein C7orf50 (Fragment) OS=Homo sapiens GN=C7orf50 PE=2 SV=1	192	22123.8	Q9BRJ6;	4	3	29.7		3	1	7.211e-07	5.827e-08	0.0808071
O43924	PDE6D_HUMAN Retinal rod rhodopsin-sensitive cGMP 3',5'-cyclic phosphodiesterase subunit delta OS=Homo sapiens GN=PDE6D PE=1 SV=1	150	17444.9		4	2	20.7		2	2	9.122e-07	1.033e-06	1.13243
O43390	HNRPR_HUMAN Heterogeneous nuclear ribonucleoprotein R OS=Homo sapiens GN=HNRNPR PE=1 SV=1	633	60059.9	O43390-2;S4R3J4;	4	4	11.2		1.99	1.99	1.707e-07	1.607e-07	0.941418
O60701	UGDH_HUMAN UDP-glucose 6-dehydrogenase OS=Homo sapiens GN=UGDH PE=1 SV=1	494	44495	O60701-3;	4	3	11.8		2	2	6.204e-08	1.244e-07	2.00516
P35555	FBN1_HUMAN Fibrillin-1 OS=Homo sapiens GN=FBN1 PE=1 SV=3	2871	312869		4	7	2.6	Carbamidomethyl (C),Oxidation (M)	3	1	2.684e-08	1.209e-08	0.450447
CONT_AMYS_HUMAN	Possible Contaminant AMYS_HUMAN	511	25608.4	P04745;Q5T085;	4	3	13.7		2	2	6.482e-08	6.624e-08	1.02191
CONT_HBA_HUMAN	Possible Contaminant HBA_HUMAN	141	15283.9	P69905;	4	3	22	Oxidation (M)	1	2.99	5.537e-07	8.127e-07	1.46776
O94925	GLSK_HUMAN Glutaminase kidney isoform, mitochondrial OS=Homo sapiens GN=GLS PE=1 SV=1	669	65580	O94925-3;	4	3	9	Oxidation (M)	1.99	1.98	5.758e-08	2.086e-07	3.62279
D6RAA6	D6RAA6_HUMAN Transmembrane protein 33 (Fragment) OS=Homo sapiens GN=TMEM33 PE=2 SV=1	222	28031.9	P57088;	4	2	9.5		2	2	4.582e-07	4.135e-07	0.902444
D6RJ96	D6RJ96_HUMAN Heat shock 70 kDa protein 4L (Fragment) OS=Homo sapiens GN=HSPA4L PE=2 SV=1	531	94686.7	E7ES43;O95757;	4	9	23	Carbamidomethyl (C),Oxidation (M)	2	2	1.595e-07	2.083e-07	1.30596
Q13451	FKBP5_HUMAN Peptidyl-prolyl cis-trans isomerase FKBP5 OS=Homo sapiens GN=FKBP5 PE=1 SV=2	457	51305.6		4	4	14.7		1.99	2	2.819e-07	1.002e-07	0.355445
E7EP00	E7EP00_HUMAN Protein transport protein Sec24C OS=Homo sapiens GN=SEC24C PE=2 SV=2	975	118573	G5EA31;P53992;	4	3	3.7		3	1	4.826e-08	9.563e-09	0.198156
D6RER5	D6RER5_HUMAN Septin-11 OS=Homo sapiens GN=SEPT11 PE=2 SV=1	432	49493.3	D6RGI3;Q9NVA2;	4	4	12	Acetyl (Protein N-term)	1.98	1.99	7.62e-08	1.66e-07	2.17848
E7EPN9	E7EPN9_HUMAN Protein PRRC2C OS=Homo sapiens GN=PRRC2C PE=2 SV=1	2819	317753	Q9Y520;Q9Y520-3;Q9Y520-4;Q9Y520-5;Q9Y520-6;Q9Y520-7;	4	3	2		3	1	1.932e-08	3.256e-09	0.16853
E7ESY4	E7ESY4_HUMAN Metastasis-associated protein MTA1 OS=Homo sapiens GN=MTA1 PE=2 SV=1	703	79340.7	Q13330;Q13330-3;	4	3	6		1.98	1.99	4.913e-08	6.057e-08	1.23285
E7ETH0	E7ETH0_HUMAN Complement factor I light chain OS=Homo sapiens GN=CFI PE=2 SV=1	591	65868.7	G3XAM2;P05156;	4	2	3.5	Carbamidomethyl (C)	2	2	4.464e-07	7.979e-07	1.78741
Q13951	PEBB_HUMAN Core-binding factor subunit beta OS=Homo sapiens GN=CBFB PE=1 SV=2	182	22031.8	Q13951-2;	4	3	19.8	Carbamidomethyl (C)	1.98	1.98	1.507e-07	6.778e-08	0.449768
P31150	GDIA_HUMAN Rab GDP dissociation inhibitor alpha OS=Homo sapiens GN=GDI1 PE=1 SV=2	447	50676.2		4	10	24.8	Carbamidomethyl (C),Oxidation (M)	2	2	8.975e-08	1.455e-07	1.62117
CONT_KRHB4_HUMAN	Possible Contaminant KRHB4_HUMAN	600	64963.6	Q9NSB2;	4	8	15.7	Carbamidomethyl (C),Oxidation (M)		4		1.835e-07	UN Only
P19013	K2C4_HUMAN Keratin, type II cytoskeletal 4 OS=Homo sapiens GN=KRT4 PE=1 SV=4	534	57393.9		4	12	21.5	Oxidation (M)	4		4.862e-07		UC Only
E9PAV3	E9PAV3_HUMAN Nascent polypeptide-associated complex subunit alpha OS=Homo sapiens GN=NACA PE=2 SV=1	2078	94877.3	F8VNW4;F8VZJ2;F8W0W4;F8W1N5;H0YHX9;Q13765;Q13765-2;	4	3	59.2		2	2	1.075e-07	1.416e-07	1.31721
E9PBT8	E9PBT8_HUMAN Sulfatase-modifying factor 2 OS=Homo sapiens GN=SUMF2 PE=2 SV=1	232	24155.8	J3KQJ1;Q8NBJ7;Q8NBJ7-2;	4	3	18.8	Oxidation (M)	0.99	2.97	7.265e-08	1.256e-07	1.72884
E9PC84	E9PC84_HUMAN Tenascin OS=Homo sapiens GN=TNC PE=2 SV=1	1928	231350	J3QSU6;P24821;P24821-4;	4	3	1.5		2.97	0.99	4.651e-08	1.267e-08	0.272415
P14550	AK1A1_HUMAN Alcohol dehydrogenase [NADP(+)] OS=Homo sapiens GN=AKR1A1 PE=1 SV=3	325	36639.9		4	4	16.6	Oxidation (M)	2	1	3.339e-07	1.453e-07	0.43516
E9PFW3	E9PFW3_HUMAN AP-2 complex subunit mu OS=Homo sapiens GN=AP2M1 PE=2 SV=1	460	49484	Q96CW1;Q96CW1-2;	4	2	6.2	Oxidation (M)	3	1	2.086e-07	5.666e-08	0.27162
E9PJ81	E9PJ81_HUMAN UBX domain-containing protein 1 (Fragment) OS=Homo sapiens GN=UBXN1 PE=2 SV=1	290	35175.7	E9PRQ7;Q04323;Q04323-2;	4	2	13.4		2	2	1.483e-07	1.235e-07	0.832771
P47813	IF1AX_HUMAN Eukaryotic translation initiation factor 1A, X-chromosomal OS=Homo sapiens GN=EIF1AX PE=1 SV=2	144	16486.2		4	3	25.7	Carbamidomethyl (C)	3	1	3.115e-06	3.411e-07	0.109502
E9PMH5	E9PMH5_HUMAN Baculoviral IAP repeat-containing protein 2 OS=Homo sapiens GN=BIRC2 PE=2 SV=1	597	64218.6	Q13490;Q13490-2;	4	3	5.6		1.98	1.98	1.178e-07	8.425e-08	0.715195
E9PN17	E9PN17_HUMAN ATP synthase subunit g, mitochondrial OS=Homo sapiens GN=ATP5L PE=2 SV=1	76	11439.3	O75964;	4	2	28.9		2	2	1.832e-06	1.866e-06	1.01856
P49755	TMEDA_HUMAN Transmembrane emp24 domain-containing protein 10 OS=Homo sapiens GN=TMED10 PE=1 SV=2	219	25014.1		4	3	20.5	Oxidation (M)	2	2	3.72e-07	4.321e-07	1.16156
P49903	SPS1_HUMAN Selenide, water dikinase 1 OS=Homo sapiens GN=SEPHS1 PE=1 SV=2	392	35686.8	P49903-4;	4	3	12.3	Carbamidomethyl (C)	1.98	1.98	2.647e-07	1.575e-07	0.595013
F5GY37	F5GY37_HUMAN Prohibitin-2 OS=Homo sapiens GN=PHB2 PE=2 SV=1	267	29097.8	F5H3X6;J3KPX7;Q99623;Q99623-2;	4	2	11.7		1.98	1.98	3.025e-07	3.085e-07	1.01983
P05386	RLA1_HUMAN 60S acidic ribosomal protein P1 OS=Homo sapiens GN=RPLP1 PE=1 SV=1	114	11524.7		4	3	66.7	Carbamidomethyl (C),Oxidation (M)	2	2	1.402e-06	7.923e-07	0.565121
F5H241	F5H241_HUMAN Glucosylceramidase OS=Homo sapiens GN=GBA PE=2 SV=1	423	57562.2	J3KQG4;J3KQK9;P04062;P04062-2;	4	4	16.1		4		3.206e-07		UC Only
F5H442	F5H442_HUMAN Tumor susceptibility gene 101 protein OS=Homo sapiens GN=TSG101 PE=2 SV=1	365	31784.2	Q99816;Q99816-2;	4	3	13.3		2	2	1.278e-07	1.01e-07	0.790297
Q3ZCQ8	TIM50_HUMAN Mitochondrial import inner membrane translocase subunit TIM50 OS=Homo sapiens GN=TIMM50 PE=1 SV=2	353	50559.2	Q3ZCQ8-2;	4	4	14.7		1.98	1.98	9.56e-08	2.98e-07	3.11715
F8VQE1	F8VQE1_HUMAN LIM domain and actin-binding protein 1 OS=Homo sapiens GN=LIMA1 PE=2 SV=1	598	85387.5	F8VS07;Q9UHB6;Q9UHB6-2;Q9UHB6-3;Q9UHB6-4;	4	3	8.8	Oxidation (M)	0.52	2.52	3.447e-08	1.395e-07	4.047
J3QQM5	J3QQM5_HUMAN LIM domain-containing protein 2 (Fragment) OS=Homo sapiens GN=LIMD2 PE=2 SV=1	109	14096.9	Q9BT23;	4	2	22	Acetyl (Protein N-term),Oxidation (M)	1.98	1.98	5.635e-07	6.753e-07	1.1984
P51116	FXR2_HUMAN Fragile X mental retardation syndrome-related protein 2 OS=Homo sapiens GN=FXR2 PE=1 SV=2	673	74376.1		4	4	10.5		4		1.728e-07		UC Only
F5GYL8	F5GYL8_HUMAN Importin subunit alpha OS=Homo sapiens GN=KPNA6 PE=2 SV=1	541	60135.5	F5H4G7;O60684;	4	3	8.8	Carbamidomethyl (C)	1.98	1.98	1.463e-07	1.367e-07	0.934381
F8WJN3	F8WJN3_HUMAN Cleavage and polyadenylation-specificity factor subunit 6 OS=Homo sapiens GN=CPSF6 PE=2 SV=1	478	52419.9	Q16630;Q16630-2;Q16630-3;	4	3	9	Carbamidomethyl (C),Oxidation (M)	2	2	2.566e-07	1.131e-07	0.440764
Q9UKN8	TF3C4_HUMAN General transcription factor 3C polypeptide 4 OS=Homo sapiens GN=GTF3C4 PE=1 SV=2	822	92157.6		4	3	7.9		2	2	1.184e-07	8.968e-08	0.757432
O75351	VPS4B_HUMAN Vacuolar protein sorting-associated protein 4B OS=Homo sapiens GN=VPS4B PE=1 SV=2	444	49397.6		4	7	16.7		2	2	2.96e-07	2.326e-07	0.785811
P57076	CU059_HUMAN Uncharacterized protein C21orf59 OS=Homo sapiens GN=C21orf59 PE=1 SV=1	290	33275.2		4	3	17.6		1.99	2	2.189e-07	1.788e-07	0.816811
P58546	MTPN_HUMAN Myotrophin OS=Homo sapiens GN=MTPN PE=1 SV=2	118	12904.6		4	3	39	Acetyl (Protein N-term),Carbamidomethyl (C)	2	2	5.661e-07	7.932e-07	1.40117
Q7L1Q6	BZW1_HUMAN Basic leucine zipper and W2 domain-containing protein 1 OS=Homo sapiens GN=BZW1 PE=1 SV=1	419	48603	Q7L1Q6-2;Q7L1Q6-3;Q7L1Q6-4;	4	4	9.6		3.96		4.117e-07		UC Only
Q7L9L4	MOB1B_HUMAN MOB kinase activator 1B OS=Homo sapiens GN=MOB1B PE=1 SV=3	216	25117.6	Q7L9L4-2;Q9H8S9;	4	3	16.2		2	2	5.659e-07	4.374e-07	0.772928
Q7Z4H3	HDDC2_HUMAN HD domain-containing protein 2 OS=Homo sapiens GN=HDDC2 PE=1 SV=1	204	19573.8	Q7Z4H3-2;	4	4	27.6		2	1.99	2.969e-07	4.33e-07	1.4584
Q9Y2Z0	SUGT1_HUMAN Suppressor of G2 allele of SKP1 homolog OS=Homo sapiens GN=SUGT1 PE=1 SV=3	365	37870.9	Q9Y2Z0-2;	4	3	14.7	Carbamidomethyl (C)	2	2	1.688e-07	1.76e-07	1.04265
Q86TX2	ACOT1_HUMAN Acyl-coenzyme A thioesterase 1 OS=Homo sapiens GN=ACOT1 PE=1 SV=1	421	46374.1		4	4	11.6		2.97	0.99	4.408e-07	1.522e-07	0.345281
Q9Y5A9	YTHD2_HUMAN YTH domain family protein 2 OS=Homo sapiens GN=YTHDF2 PE=1 SV=2	579	56986.2	Q9Y5A9-2;	4	5	9.8		2	2	2.648e-07	6.55e-08	0.247356
Q8NHU6	TDRD7_HUMAN Tudor domain-containing protein 7 OS=Homo sapiens GN=TDRD7 PE=1 SV=2	1098	123830		4	3	4.3	Carbamidomethyl (C)	2	2	5.925e-08	6.316e-08	1.06599
K7EQ02	K7EQ02_HUMAN DAZ-associated protein 1 (Fragment) OS=Homo sapiens GN=DAZAP1 PE=2 SV=1	225	40611.9	Q96EP5;Q96EP5-2;	4	2	16	Carbamidomethyl (C)	2	1	3.89e-07	1.043e-07	0.268123
Q8TD19	NEK9_HUMAN Serine/threonine-protein kinase Nek9 OS=Homo sapiens GN=NEK9 PE=1 SV=2	979	107388		4	3	3.9		3	1	1.438e-07	3.203e-08	0.22274
O95782	AP2A1_HUMAN AP-2 complex subunit alpha-1 OS=Homo sapiens GN=AP2A1 PE=1 SV=3	977	105565	O95782-2;	4	2	2.1		1.99	1.99	4.265e-08	4.42e-08	1.03634
E5KLJ5	E5KLJ5_HUMAN Dynamin-like 120 kDa protein, mitochondrial OS=Homo sapiens GN=OPA1 PE=2 SV=1	1015	116100	E5KLJ6;E5KLJ9;E5KLK1;O60313;O60313-2;	4	3	4.5		2	2	8.231e-08	4.759e-08	0.57818
Q8WXX5	DNJC9_HUMAN DnaJ homolog subfamily C member 9 OS=Homo sapiens GN=DNAJC9 PE=1 SV=1	260	29963.1		4	2	11.9		2	2	3.039e-07	2.68e-07	0.881869
K7EJ78	K7EJ78_HUMAN 40S ribosomal protein S15 OS=Homo sapiens GN=RPS15 PE=3 SV=2	129	17065.2	K7EQJ5;P62841;	4	2	14.7	Acetyl (Protein N-term)	1.98	1.98	8.156e-07	9.937e-07	1.21837
O60343	TBCD4_HUMAN TBC1 domain family member 4 OS=Homo sapiens GN=TBC1D4 PE=1 SV=2	1298	145975	O60343-2;O60343-3;	4	3	2.9	Carbamidomethyl (C)	4		7.388e-08		UC Only
P35251	RFC1_HUMAN Replication factor C subunit 1 OS=Homo sapiens GN=RFC1 PE=1 SV=4	1148	128446	P35251-2;	4	7	7	Oxidation (M)	3	1	3.976e-08	4.485e-08	1.12802
Q9Y4Z0	LSM4_HUMAN U6 snRNA-associated Sm-like protein LSm4 OS=Homo sapiens GN=LSM4 PE=1 SV=1	139	15375.9		4	2	17.3	Oxidation (M)		3		1.212e-06	UN Only
Q8WWC4	CB047_HUMAN Uncharacterized protein C2orf47, mitochondrial OS=Homo sapiens GN=C2orf47 PE=1 SV=1	291	32596		4	2	8.2		2	2	2.831e-07	2e-07	0.706464
Q92688	AN32B_HUMAN Acidic leucine-rich nuclear phosphoprotein 32 family member B OS=Homo sapiens GN=ANP32B PE=1 SV=1	251	22316.9	Q92688-2;	4	2	10.8	Carbamidomethyl (C)	2	2	6.311e-07	6.948e-07	1.10093
B7Z337	B7Z337_HUMAN Ras-related protein Rab-6B OS=Homo sapiens GN=RAB6B PE=2 SV=1	195	23500.9	C9JU14;H0YGL6;H7BYW1;J3KR73;P20340;P20340-2;P20340-4;Q9NRW1;	4	2	24.1		2	1	4.965e-07	8.732e-08	0.175871
B7Z306	B7Z306_HUMAN Ubiquitin-conjugating enzyme E2 E1 OS=Homo sapiens GN=UBE2E1 PE=2 SV=1	167	18024.2	C9J2P0;CONT_UB2E1_HUMAN;H7C061;P51965;P51965-2;	4	4	29.9	Carbamidomethyl (C)	2.97	1	1.735e-06	3.211e-07	0.185072
Q9GZP4	PITH1_HUMAN PITH domain-containing protein 1 OS=Homo sapiens GN=PITHD1 PE=1 SV=1	211	24159.8	Q9GZP4-2;	4	2	13.8	Oxidation (M)	2	1	3.315e-07	1.411e-07	0.425641
O15347	HMGB3_HUMAN High mobility group protein B3 OS=Homo sapiens GN=HMGB3 PE=1 SV=4	200	23019.5		4	5	28.5		1.98	1.99	8.06e-07	8.079e-07	1.00236
O96013	PAK4_HUMAN Serine/threonine-protein kinase PAK 4 OS=Homo sapiens GN=PAK4 PE=1 SV=1	591	64194.3		4	3	7.4		2.98		2.317e-07		UC Only
O60488	ACSL4_HUMAN Long-chain-fatty-acid--CoA ligase 4 OS=Homo sapiens GN=ACSL4 PE=1 SV=2	711	74586	O60488-2;	4	2	4.9		1.5	1.5	9.353e-08	7.911e-08	0.845825
Q96FX8	PERP_HUMAN p53 apoptosis effector related to PMP-22 OS=Homo sapiens GN=PERP PE=2 SV=1	193	21425.8		4	2	16.6	Carbamidomethyl (C),Carbamidomethyl (C) + Ammonia-loss (N-term C),Oxidation (M)	1	2	1.675e-07	6.771e-07	4.04239
P61586	RHOA_HUMAN Transforming protein RhoA OS=Homo sapiens GN=RHOA PE=1 SV=1	193	21808.1		4	3	18.7	Carbamidomethyl (C),Oxidation (M)	2.99	1	7.21e-07	7.123e-07	0.987933
F8VYE8	F8VYE8_HUMAN Serine/threonine-protein phosphatase OS=Homo sapiens GN=PPP1CC PE=2 SV=1	304	38583.5	P36873;P36873-2;	4	11	41.1	Acetyl (Protein N-term),Carbamidomethyl (C),Oxidation (M)	1.98	1.98	4.075e-07	3.617e-07	0.887607
P31946	1433B_HUMAN 14-3-3 protein beta/alpha OS=Homo sapiens GN=YWHAB PE=1 SV=3	246	27904.8	P31946-2;	4	10	34	Oxidation (M)	3	1	2.411e-07	1.583e-08	0.0656574
Q04917	1433F_HUMAN 14-3-3 protein eta OS=Homo sapiens GN=YWHAH PE=1 SV=4	246	28273.1		4	9	36.6	Carbamidomethyl (C),Oxidation (M)	4		2.979e-07		UC Only
Q13885	TBB2A_HUMAN Tubulin beta-2A chain OS=Homo sapiens GN=TUBB2A PE=1 SV=1	445	50001		4	29	76.9	Carbamidomethyl (C),Oxidation (M)	2	2	2.987e-07	3.027e-07	1.01339
Q9Y2T2	AP3M1_HUMAN AP-3 complex subunit mu-1 OS=Homo sapiens GN=AP3M1 PE=1 SV=1	418	47017.4		4	4	14.6	Carbamidomethyl (C)	3	1	3.166e-07	1.562e-07	0.493367
Q9BUQ8	DDX23_HUMAN Probable ATP-dependent RNA helicase DDX23 OS=Homo sapiens GN=DDX23 PE=1 SV=3	820	95758		4	3	4.3		2	2	1.625e-07	1.308e-07	0.804923
Q9BY32	ITPA_HUMAN Inosine triphosphate pyrophosphatase OS=Homo sapiens GN=ITPA PE=1 SV=2	194	19626.8	Q9BY32-2;	4	2	20.9	Carbamidomethyl (C)	2	2	1.725e-07	2.171e-07	1.25855
Q9H1K1	ISCU_HUMAN Iron-sulfur cluster assembly enzyme ISCU, mitochondrial OS=Homo sapiens GN=ISCU PE=1 SV=2	167	15288.9	Q9H1K1-2;	4	3	26.1	Carbamidomethyl (C),Oxidation (M)	2	2	5.318e-07	5.238e-07	0.984957
Q9H3K6	BOLA2_HUMAN BolA-like protein 2 OS=Homo sapiens GN=BOLA2 PE=1 SV=1	86	10128.2		4	2	32.6	Acetyl (Protein N-term),Carbamidomethyl (C),Oxidation (M)	2	2	1.567e-06	1.881e-06	1.20038
Q9H4M9	EHD1_HUMAN EH domain-containing protein 1 OS=Homo sapiens GN=EHD1 PE=1 SV=2	534	60732.8		4	4	11	Oxidation (M)	2.98	0.99	1.646e-07	3.418e-08	0.207655
Q9NQG5	RPR1B_HUMAN Regulation of nuclear pre-mRNA domain-containing protein 1B OS=Homo sapiens GN=RPRD1B PE=1 SV=1	326	36967.2		4	2	9.5		2	2	1.733e-07	2.222e-07	1.28217
Q9NW64	RBM22_HUMAN Pre-mRNA-splicing factor RBM22 OS=Homo sapiens GN=RBM22 PE=1 SV=1	420	46973.4		4	3	9.5	Carbamidomethyl (C)	1.98	1.98	1.535e-07	1.08e-07	0.703583
F8W930	F8W930_HUMAN Insulin-like growth factor 2 mRNA-binding protein 2 OS=Homo sapiens GN=IGF2BP2 PE=2 SV=1	605	58685.7	Q9Y6M1;Q9Y6M1-1;Q9Y6M1-3;Q9Y6M1-4;Q9Y6M1-5;Q9Y6M1-6;	4	4	10.4		3		1.174e-07		UC Only
Q9UBB6	NCDN_HUMAN Neurochondrin OS=Homo sapiens GN=NCDN PE=1 SV=1	729	79323.1	Q9UBB6-2;Q9UBB6-3;	4	3	5.5	Carbamidomethyl (C)	2.97	0.99	1.079e-07	3.497e-08	0.324096
P19623	SPEE_HUMAN Spermidine synthase OS=Homo sapiens GN=SRM PE=1 SV=1	302	33892.8		4	3	10.3		2	2	3.12e-07	3.509e-07	1.12468
C9J1Z8	C9J1Z8_HUMAN ADP-ribosylation factor 5 (Fragment) OS=Homo sapiens GN=ARF5 PE=2 SV=1	150	20552.6	P84085;	4	7	67.3	Carbamidomethyl (C),Oxidation (M)	2	2	5.34e-07	4.183e-07	0.783333
Q00839-2	HNRPU_HUMAN Isoform Short of Heterogeneous nuclear ribonucleoprotein U OS=Homo sapiens GN=HNRNPU	806	89158.3		4	36	48	Carbamidomethyl (C),Gln->pyro-Glu (N-term Q),Oxidation (M)	2	2	6.901e-09	6.743e-09	0.977105
Q9NUQ9	FA49B_HUMAN Protein FAM49B OS=Homo sapiens GN=FAM49B PE=1 SV=1	324	20216.1	Q9NW21;	3	2	18.5	Oxidation (M)	3		1.83e-07		UC Only
Q9NX58	LYAR_HUMAN Cell growth-regulating nucleolar protein OS=Homo sapiens GN=LYAR PE=1 SV=2	379	43695.9		3	2	4.2		1	2	1.624e-07	2.615e-07	1.61022
B1AJY5	B1AJY5_HUMAN 26S proteasome non-ATPase regulatory subunit 10 OS=Homo sapiens GN=PSMD10 PE=2 SV=1	185	24466.4	B1AJY7;O75832;	3	2	23.8	Carbamidomethyl (C)	2	1	9.231e-07	7.339e-07	0.795038
G8JLB2	G8JLB2_HUMAN Xaa-Pro aminopeptidase 1 OS=Homo sapiens GN=XPNPEP1 PE=2 SV=1	642	74948.9	Q5T6H7;Q9NQW7;Q9NQW7-2;Q9NQW7-3;	3	2	5.4		1	2	2.786e-08	3.479e-08	1.24874
P23258	TBG1_HUMAN Tubulin gamma-1 chain OS=Homo sapiens GN=TUBG1 PE=1 SV=2	451	51185.7	Q9NRH3;	3	2	6.2		2	1	1.593e-07	1.31e-07	0.822348
Q9UHV9	PFD2_HUMAN Prefoldin subunit 2 OS=Homo sapiens GN=PFDN2 PE=1 SV=1	154	16673.6		3	2	16.9		1	2	4.492e-07	1.301e-06	2.89626
B3KXI2	B3KXI2_HUMAN Protein transport protein Sec23A OS=Homo sapiens GN=SEC23A PE=2 SV=1	563	86321.4	F5H365;F5H6C4;Q15436;	3	2	5.9		2	1	1.245e-07	8.063e-09	0.0647631
B4DFA2	B4DFA2_HUMAN Vesicle-fusing ATPase OS=Homo sapiens GN=NSF PE=2 SV=1	644	82758.2	I3L0N3;P46459;	3	3	6.7	Oxidation (M)	2	1	1.039e-07	8.811e-08	0.848027
B4DP47	B4DP47_HUMAN 2-oxoisovalerate dehydrogenase subunit alpha, mitochondrial OS=Homo sapiens GN=BCKDHA PE=2 SV=1	448	50565.3	F5GXU9;F5H5P2;P12694;	3	2	8.5		1	2	2.217e-08	6.861e-08	3.09472
B4DQM4	B4DQM4_HUMAN GPN-loop GTPase 1 OS=Homo sapiens GN=GPN1 PE=2 SV=1	388	41039.5	Q9HCN4;Q9HCN4-2;Q9HCN4-3;Q9HCN4-4;	3	2	9.7		2	1	1.984e-07	1.692e-07	0.852823
B4DQV7	B4DQV7_HUMAN Epididymal secretory protein E1 OS=Homo sapiens GN=NPC2 PE=2 SV=1	125	16595.5	E7EMS2;G3V2V8;G3V3D1;G3V3E8;H0YIZ1;J3KMY5;P61916;	3	2	32	Carbamidomethyl (C),Oxidation (M)	3		6.766e-07		UC Only
H0Y6C3	H0Y6C3_HUMAN Pyrroline-5-carboxylate reductase 3 (Fragment) OS=Homo sapiens GN=PYCRL PE=2 SV=1	261	28702.9	Q53H96;	3	2	8.4		1.98	0.99	4.007e-07	2.756e-07	0.687796
Q9Y376	CAB39_HUMAN Calcium-binding protein 39 OS=Homo sapiens GN=CAB39 PE=1 SV=1	341	39933.8		3	2	5.3		1	2	2.077e-07	3.387e-07	1.63072
Q9Y6A4	CP080_HUMAN UPF0468 protein C16orf80 OS=Homo sapiens GN=C16orf80 PE=1 SV=1	193	22814		3	2	10.4		2	1	8.922e-07	2.802e-07	0.314055
B7Z6A4	B7Z6A4_HUMAN Surfeit 4, isoform CRA_c OS=Homo sapiens GN=SURF4 PE=2 SV=1	128	21167.7	O15260;O15260-2;Q5T8U5;	3	2	24.2	Carbamidomethyl (C),Oxidation (M)	3		6.366e-07		UC Only
C9IZ01	C9IZ01_HUMAN Elongation factor G, mitochondrial OS=Homo sapiens GN=GFM1 PE=2 SV=1	591	86030.8	F8WAU4;Q96RP9;Q96RP9-2;	3	2	4.6		2	1	1.627e-07	9.353e-08	0.574862
C9JAB2	C9JAB2_HUMAN Serine/arginine-rich-splicing factor 7 OS=Homo sapiens GN=SRSF7 PE=2 SV=1	235	26050.3	Q16629;Q16629-2;Q16629-3;Q16629-4;	3	2	22.7		2	1	8.809e-07	3.804e-07	0.431831
C9JIG9	C9JIG9_HUMAN Serine/threonine-protein kinase OSR1 OS=Homo sapiens GN=OXSR1 PE=2 SV=1	468	58130.1	O95747;	3	2	4.9		2	1	1.926e-07	1.5e-07	0.778816
C9JRJ5	C9JRJ5_HUMAN LIM domain-containing protein 1 OS=Homo sapiens GN=LIMD1 PE=2 SV=1	620	72342	Q9UGP4;	3	2	5.5		1	2	4.825e-08	1.406e-07	2.91399
H0YGW8	H0YGW8_HUMAN tRNA-dihydrouridine(16/17) synthase [NAD(P)(+)]-like (Fragment) OS=Homo sapiens GN=DUS1L PE=4 SV=2	298	53322.2	Q6P1R4;	3	2	12.4		1.98		1.976e-07		UC Only
H0YIB4	H0YIB4_HUMAN Serine/arginine-rich-splicing factor 9 (Fragment) OS=Homo sapiens GN=SRSF9 PE=4 SV=1	110	25580.5	Q13242;	3	3	30.9		2	1	6.24e-07	9.868e-07	1.58141
H0YK72	H0YK72_HUMAN SEC11-like 1 (S. cerevisiae), isoform CRA_a OS=Homo sapiens GN=SEC11A PE=2 SV=1	164	20648.1	H0YK83;H0YNG3;P67812;	3	2	12.9	Oxidation (M)	1.98	0.99	3.326e-07	1.489e-07	0.447685
A6NCE7	MP3B2_HUMAN Microtubule-associated proteins 1A/1B light chain 3 beta 2 OS=Homo sapiens GN=MAP1LC3B2 PE=2 SV=1	125	14519.5	H3BTL1;Q9GZQ8;Q9H492;Q9H492-2;	3	2	18.7		1	2	1.525e-06	1.876e-06	1.23016
A6NG10	A6NG10_HUMAN WW domain-binding protein 2 OS=Homo sapiens GN=WBP2 PE=2 SV=2	239	28140.4	K7EIK1;K7EMC9;Q969T9;	3	2	22.4	Oxidation (M)	0.99	1.98	3.19e-08	1.61e-07	5.04702
E5RIM3	E5RIM3_HUMAN Phospholipase A-2-activating protein OS=Homo sapiens GN=PLAA PE=2 SV=1	609	87335.5	H0YBW4;Q9Y263;	3	2	13.8		2	1	4.201e-08	1.984e-08	0.472269
E7EUH9	E7EUH9_HUMAN Condensin-2 complex subunit G2 OS=Homo sapiens GN=NCAPG2 PE=2 SV=1	888	132453	F5H7R2;H0Y6U5;Q86XI2;Q86XI2-2;	3	2	4.2		2	1	7.587e-08	3.344e-08	0.440754
H3BNX8	H3BNX8_HUMAN Cytochrome c oxidase subunit 5A, mitochondrial OS=Homo sapiens GN=COX5A PE=2 SV=1	153	16787.7	P20674;	3	2	16	Oxidation (M)	1.99	1	5.935e-07	2.447e-07	0.4123
F8W8H5	F8W8H5_HUMAN Ras-related protein Rab-24 OS=Homo sapiens GN=RAB24 PE=2 SV=1	174	23163.4	Q969Q5;	3	2	13.2	Carbamidomethyl (C)	1	2	1.258e-07	4.252e-07	3.37997
H3BVG0	H3BVG0_HUMAN Nuclear pore complex protein Nup93 OS=Homo sapiens GN=NUP93 PE=2 SV=1	880	80029.8	Q8N1F7;Q8N1F7-2;	3	3	8.2	Carbamidomethyl (C)	1.98	0.99	8.673e-08	1.382e-08	0.159345
H3BRD2	H3BRD2_HUMAN FAD-linked sulfhydryl oxidase ALR (Fragment) OS=Homo sapiens GN=GFER PE=2 SV=1	139	23488.2	H3BRW3;P55789;	3	2	23.9		2	1	4.201e-07	3.222e-07	0.76696
M0QXU7	M0QXU7_HUMAN Mitochondrial import inner membrane translocase subunit TIM44 (Fragment) OS=Homo sapiens GN=TIMM44 PE=2 SV=1	273	51449.5	O43615;	3	2	11.4		2	1	2.972e-07	1.996e-07	0.671602
I1E4Y6	I1E4Y6_HUMAN PERQ amino acid-rich with GYF domain-containing protein 2 OS=Homo sapiens GN=GIGYF2 PE=2 SV=1	1321	148923	Q6Y7W6;Q6Y7W6-4;	3	3	5.3	Oxidation (M)	0.99	1.98	4.973e-08	4.07e-08	0.818419
O14929	HAT1_HUMAN Histone acetyltransferase type B catalytic subunit OS=Homo sapiens GN=HAT1 PE=1 SV=1	419	39850.9	O14929-2;	3	2	8.7	Carbamidomethyl (C),Oxidation (M)	2	1	8.637e-08	4.67e-08	0.540697
O76031	CLPX_HUMAN ATP-dependent Clp protease ATP-binding subunit clpX-like, mitochondrial OS=Homo sapiens GN=CLPX PE=1 SV=2	633	69360.8		3	2	5.1		1	2	5.666e-08	7.999e-08	1.41175
I3L531	I3L531_HUMAN Cytosolic Fe-S cluster assembly factor NUBP1 (Fragment) OS=Homo sapiens GN=NUBP1 PE=2 SV=1	168	33480.9	P53384;P53384-2;	3	3	38.7	Acetyl (Protein N-term),Carbamidomethyl (C),Oxidation (M)	1	2	1.269e-07	6.555e-07	5.16548
B2R5P6	B2R5P6_HUMAN Thioredoxin reductase 1, cytoplasmic OS=Homo sapiens GN=TXNRD1 PE=2 SV=1	497	67253.1	B7Z2S5;B7Z904;E2QRB9;E7ESI6;E7EW10;E9PIR7;E9PIZ5;E9PKD3;E9PKI4;E9PLT3;E9PNQ6;Q16881;Q16881-2;Q16881-3;Q16881-4;Q16881-5;Q16881-6;	3	2	6	Carbamidomethyl (C),Oxidation (M)	1.98	0.99	9.117e-08	8.249e-08	0.904793
B3KSH1	B3KSH1_HUMAN Eukaryotic translation initiation factor 3 subunit F OS=Homo sapiens GN=EIF3F PE=2 SV=1	372	37630.2	O00303;	3	2	6.4		1.98	0.99	2.095e-07	8.268e-08	0.394654
P15104	GLNA_HUMAN Glutamine synthetase OS=Homo sapiens GN=GLUL PE=1 SV=4	373	42145.4		3	3	11.8	Carbamidomethyl (C)	1	2	1.728e-07	9.497e-08	0.549595
P15927	RFA2_HUMAN Replication protein A 32 kDa subunit OS=Homo sapiens GN=RPA2 PE=1 SV=1	270	19456.7	P15927-2;P15927-3;Q5TEJ7;	3	2	13.4		2	1	2.619e-07	1.577e-07	0.602138
B4DF41	B4DF41_HUMAN DNA mismatch repair protein Msh6 OS=Homo sapiens GN=MSH6 PE=2 SV=1	1230	153085	P52701;	3	2	3.3		1.98	0.99	6.271e-08	1.969e-08	0.313985
J3QT22	J3QT22_HUMAN Protein phosphatase methylesterase 1 OS=Homo sapiens GN=PPME1 PE=2 SV=1	400	22501.3	Q9Y570;Q9Y570-2;	3	3	22.6	Carbamidomethyl (C)	2	1	1.755e-07	8.073e-08	0.46
P23378	GCSP_HUMAN Glycine dehydrogenase [decarboxylating], mitochondrial OS=Homo sapiens GN=GLDC PE=1 SV=2	1020	112946		3	4	6.4		3		8.411e-08		UC Only
P29373	RABP2_HUMAN Cellular retinoic acid-binding protein 2 OS=Homo sapiens GN=CRABP2 PE=1 SV=2	138	9263.78	Q5SYZ4;	3	2	22		2	1	6.432e-07	2.144e-07	0.333333
B4DHY1	B4DHY1_HUMAN Heterogeneous nuclear ribonucleoprotein H3 OS=Homo sapiens GN=HNRNPH3 PE=2 SV=1	238	22361.8	P31942;P31942-2;P31942-3;P31942-4;	3	2	14.4	Oxidation (M)	2	1	1.632e-07	5.068e-08	0.310539
K7EKV4	K7EKV4_HUMAN Vacuolar protein-sorting-associated protein 25 (Fragment) OS=Homo sapiens GN=VPS25 PE=4 SV=1	111	20770.5	Q9BRG1;	3	2	30.6		2	1	3.352e-07	3.237e-07	0.965692
P35237	SPB6_HUMAN Serpin B6 OS=Homo sapiens GN=SERPINB6 PE=1 SV=3	376	42702.1		3	2	5.1	Carbamidomethyl (C)	2	1	1.402e-07	7.991e-08	0.569971
P47914	RL29_HUMAN 60S ribosomal protein L29 OS=Homo sapiens GN=RPL29 PE=1 SV=2	159	17777.1		3	2	14.5		2	1	1.256e-06	9.818e-07	0.781688
P55010	IF5_HUMAN Eukaryotic translation initiation factor 5 OS=Homo sapiens GN=EIF5 PE=1 SV=2	431	49317.9		3	2	5.6	Oxidation (M)	2	1	1.091e-07	9.222e-08	0.84528
P62306	RUXF_HUMAN Small nuclear ribonucleoprotein F OS=Homo sapiens GN=SNRPF PE=1 SV=1	86	9736.79		3	2	24.4	Carbamidomethyl (C),Oxidation (M)	2	1	9.298e-07	1.133e-07	0.121854
Q00577	PURA_HUMAN Transcriptional activator protein Pur-alpha OS=Homo sapiens GN=PURA PE=1 SV=2	322	34979.4		3	2	15.2		1	2	1.69e-08	2.081e-07	12.3136
Q15024	EXOS7_HUMAN Exosome complex component RRP42 OS=Homo sapiens GN=EXOSC7 PE=1 SV=3	291	31873.1		3	3	16.8	Carbamidomethyl (C)	2	1	3.386e-07	1.027e-07	0.303308
Q4L235	ACSF4_HUMAN Acyl-CoA synthetase family member 4 OS=Homo sapiens GN=AASDH PE=1 SV=3	1098	89239.7	Q4L235-2;Q4L235-3;Q4L235-4;R4GNB1;	3	2	3.2		2	1	2.39e-08	7.625e-09	0.319038
Q5T1J5	CHCH9_HUMAN Putative coiled-coil-helix-coiled-coil-helix domain-containing protein CHCHD2P9, mitochondrial OS=Homo sapiens GN=CHCHD2P9 PE=5 SV=1	151	15538.7	Q9Y6H1;	3	2	27.2	Carbamidomethyl (C)	1	2	9.168e-08	3.764e-07	4.10558
O00232	PSD12_HUMAN 26S proteasome non-ATPase regulatory subunit 12 OS=Homo sapiens GN=PSMD12 PE=1 SV=3	456	52996.6		3	3	9.4		2	1	2.015e-07	6.597e-08	0.327395
Q5VWZ2	LYPL1_HUMAN Lysophospholipase-like protein 1 OS=Homo sapiens GN=LYPLAL1 PE=1 SV=3	237	24514.6	Q5VWZ2-2;	3	2	12.2		1	1	1.391e-07	1.53e-07	1.09993
Q6IQ49	SDE2_HUMAN Protein SDE2 homolog OS=Homo sapiens GN=SDE2 PE=1 SV=1	451	39432.5	Q6IQ49-2;Q6IQ49-3;	3	2	9.6		2	1	3.412e-07	2.039e-07	0.597597
Q6P1J9	CDC73_HUMAN Parafibromin OS=Homo sapiens GN=CDC73 PE=1 SV=1	531	60683.2		3	2	5.3		1	2	9.177e-08	1.076e-07	1.1725
B4DUC8	B4DUC8_HUMAN S-methyl-5'-thioadenosine phosphorylase OS=Homo sapiens GN=MTAP PE=2 SV=1	300	30889.7	Q13126;Q13126-2;Q13126-3;Q13126-4;	3	2	14.3		2	1	4.956e-07	4.001e-07	0.807304
Q8WU79	SMAP2_HUMAN Stromal membrane-associated protein 2 OS=Homo sapiens GN=SMAP2 PE=1 SV=1	429	37762.3	Q8WU79-2;Q8WU79-3;	3	2	6.3		2	1	2.094e-07	1.096e-07	0.5234
Q8WUH6	CL023_HUMAN UPF0444 transmembrane protein C12orf23 OS=Homo sapiens GN=C12orf23 PE=1 SV=1	116	11759.1		3	2	22.4		2	1	1.046e-06	5.225e-07	0.499522
E9PRY8	E9PRY8_HUMAN Elongation factor 1-delta OS=Homo sapiens GN=EEF1D PE=2 SV=1	697	71544.2	P29692-2;	3	9	20.4	Carbamidomethyl (C),Oxidation (M)	1.97	0.98	1.396e-07	1.59e-07	1.13897
Q96KR1	ZFR_HUMAN Zinc finger RNA-binding protein OS=Homo sapiens GN=ZFR PE=1 SV=2	1074	117245		3	3	5.3		1	2	5.508e-09	9.389e-09	1.70461
Q9BX68	HINT2_HUMAN Histidine triad nucleotide-binding protein 2, mitochondrial OS=Homo sapiens GN=HINT2 PE=1 SV=1	163	17187.3		3	2	22.1		2	1	5.49e-07	3.573e-07	0.65082
Q9H2P0	ADNP_HUMAN Activity-dependent neuroprotector homeobox protein OS=Homo sapiens GN=ADNP PE=1 SV=1	1102	123809		3	2	3.3		2	1	1.894e-08	1.417e-08	0.748152
Q9HCN8	SDF2L_HUMAN Stromal cell-derived factor 2-like protein 1 OS=Homo sapiens GN=SDF2L1 PE=1 SV=2	221	23637.7		3	2	14.5	Carbamidomethyl (C)	1	2	2.528e-08	4.044e-08	1.59968
B4DR87	B4DR87_HUMAN Procollagen-lysine,2-oxoglutarate 5-dioxygenase 1 OS=Homo sapiens GN=PLOD1 PE=2 SV=1	774	83713.5	Q02809;	3	4	6.3		1.99	1	2.768e-08	6.049e-08	2.18533
O14974	MYPT1_HUMAN Protein phosphatase 1 regulatory subunit 12A OS=Homo sapiens GN=PPP1R12A PE=1 SV=1	1030	105848	O14974-2;O14974-5;	3	3	4.8			2.97		1.856e-07	UN Only
O15460	P4HA2_HUMAN Prolyl 4-hydroxylase subunit alpha-2 OS=Homo sapiens GN=P4HA2 PE=1 SV=1	535	60738.6	O15460-2;	3	2	4.5		2	1	1.443e-07	1.074e-07	0.744283
C9J0J7	C9J0J7_HUMAN Profilin-2 OS=Homo sapiens GN=PFN2 PE=2 SV=1	91	15114.4	G5E9Q6;P35080-2;	3	3	41.8		2	0.99	9.927e-07	5.204e-07	0.524227
O43396	TXNL1_HUMAN Thioredoxin-like protein 1 OS=Homo sapiens GN=TXNL1 PE=1 SV=3	289	32302.8		3	2	10		1.98	0.99	3.836e-07	1.565e-07	0.407977
O43422	P52K_HUMAN 52 kDa repressor of the inhibitor of the protein kinase OS=Homo sapiens GN=PRKRIR PE=1 SV=2	761	87864.4		3	3	5.4	Carbamidomethyl (C)	2.99		1.495e-07		UC Only
C9J6P4	C9J6P4_HUMAN Zinc finger CCCH-type antiviral protein 1 OS=Homo sapiens GN=ZC3HAV1 PE=2 SV=1	1024	101637	Q7Z2W4;	3	3	4.7	Carbamidomethyl (C)	0.99	1.97	3.46e-08	1.052e-07	3.04046
Q12788	TBL3_HUMAN Transducin beta-like protein 3 OS=Homo sapiens GN=TBL3 PE=1 SV=2	808	89212.6		3	2	5.3		1	2	1.358e-08	3.319e-08	2.44404
O43913	ORC5_HUMAN Origin recognition complex subunit 5 OS=Homo sapiens GN=ORC5 PE=1 SV=1	435	37480.1	O43913-2;	3	3	10.8		3		1.347e-07		UC Only
O75436	VP26A_HUMAN Vacuolar protein sorting-associated protein 26A OS=Homo sapiens GN=VPS26A PE=1 SV=2	327	26234.6	O75436-2;S4R3Q6;	3	2	13.7		1.98	0.99	1.222e-07	3.46e-08	0.283142
CONT_GELS_HUMAN	Possible Contaminant GELS_HUMAN	782	82106.2	F5H1A8;P06396;P06396-2;P06396-3;	3	4	8.1		0.99	1.98	1.64e-08	3.367e-08	2.05305
D3YTB5	D3YTB5_HUMAN Interleukin-1 receptor-associated kinase 1 OS=Homo sapiens GN=IRAK1 PE=2 SV=1	708	68159.3	P51617;P51617-2;P51617-3;P51617-4;	3	3	7.9		2.97		1.236e-07		UC Only
D6RBJ9	D6RBJ9_HUMAN Deoxycytidylate deaminase (Fragment) OS=Homo sapiens GN=DCTD PE=2 SV=1	169	21054.2	P32321;P32321-2;	3	2	17.2	Carbamidomethyl (C)	2	1	4.013e-07	1.223e-07	0.30476
D6REQ6	D6REQ6_HUMAN Ribonuclease T2 OS=Homo sapiens GN=RNASET2 PE=2 SV=1	218	29533.9	D6RHI9;O00584;	3	2	14.2		1	2	8.719e-08	5.277e-07	6.0523
E5RFF9	E5RFF9_HUMAN DNA replication complex GINS protein SLD5 OS=Homo sapiens GN=GINS4 PE=2 SV=1	192	26084.3	Q9BRT9;	3	2	11.5		1	2	2.359e-07	5.13e-07	2.17465
P36543	VATE1_HUMAN V-type proton ATPase subunit E 1 OS=Homo sapiens GN=ATP6V1E1 PE=1 SV=1	226	23626.6	P36543-2;	3	3	18.1	Oxidation (M)	1.98	0.99	2.763e-07	7.666e-08	0.277452
E7ET15	E7ET15_HUMAN U2 snRNP-associated SURP motif-containing protein OS=Homo sapiens GN=U2SURP PE=2 SV=1	1028	118468	O15042;O15042-2;	3	4	5.5	Oxidation (M)	0.99	1.98	5.101e-08	2.131e-08	0.417761
Q14145	KEAP1_HUMAN Kelch-like ECH-associated protein 1 OS=Homo sapiens GN=KEAP1 PE=1 SV=2	624	69800.8		3	3	6.2	Carbamidomethyl (C)	1	2	1.842e-08	1.844e-07	10.0109
E7EMV2	E7EMV2_HUMAN Neurofilament medium polypeptide OS=Homo sapiens GN=NEFM PE=2 SV=1	698	102681	E7ESP9;P07197;	3	4	5.4		2	1	1.033e-07	7.067e-08	0.684124
Q15054	DPOD3_HUMAN DNA polymerase delta subunit 3 OS=Homo sapiens GN=POLD3 PE=1 SV=2	466	39386.1	Q32MZ9;Q32N00;	3	2	7.5		2	1	1.197e-07	7.308e-08	0.610526
E9PG40	E9PG40_HUMAN Gamma-secretase C-terminal fragment 59 OS=Homo sapiens GN=APP PE=2 SV=1	714	85202.2	H7C0V9;P05067;P05067-11;P05067-7;P05067-8;P05067-9;	3	3	8.9	Carbamidomethyl (C)	3		1.161e-07		UC Only
E9PK95	E9PK95_HUMAN Retinoic acid receptor RXR-beta OS=Homo sapiens GN=RXRB PE=2 SV=1	347	57472.9	P28702;P28702-3;	3	3	11.5		2.99		4.875e-07		UC Only
P04637	P53_HUMAN Cellular tumor antigen p53 OS=Homo sapiens GN=TP53 PE=1 SV=4	393	29606.7	P04637-4;P04637-7;	3	2	15.3		2	1	1.296e-07	6.727e-08	0.519059
P49588	SYAC_HUMAN Alanine--tRNA ligase, cytoplasmic OS=Homo sapiens GN=AARS PE=1 SV=2	968	107031		3	3	5.7	Carbamidomethyl (C)	1	2	5.376e-08	6.133e-08	1.14081
P49593	PPM1F_HUMAN Protein phosphatase 1F OS=Homo sapiens GN=PPM1F PE=1 SV=3	454	49926.2		3	3	12.3		2.99		2.051e-07		UC Only
E9PQ61	E9PQ61_HUMAN Zinc finger CCCH domain-containing protein 11A OS=Homo sapiens GN=ZC3H11A PE=2 SV=1	652	89310.1	O75152;	3	3	7.4	Carbamidomethyl (C)	1	2	1.826e-08	8.622e-08	4.7218
F5GX77	F5GX77_HUMAN tRNA methyltransferase 112 homolog OS=Homo sapiens GN=TRMT112 PE=2 SV=1	106	14226.3	J3KNG5;M0R242;Q9UI30;	3	2	24.5		1	2	4.298e-07	8.845e-07	2.05793
F5GZS6	F5GZS6_HUMAN 4F2 cell-surface antigen heavy chain OS=Homo sapiens GN=SLC3A2 PE=2 SV=1	599	71277.3	J3KPF3;P08195;P08195-2;P08195-3;P08195-4;	3	2	4.9		1.98	0.99	7.389e-08	2.998e-08	0.405738
P50402	EMD_HUMAN Emerin OS=Homo sapiens GN=EMD PE=1 SV=1	254	29048		3	2	9.1		2	1	3.332e-07	2.182e-07	0.654862
F5H2R7	F5H2R7_HUMAN Ubiquitin carboxyl-terminal hydrolase CYLD OS=Homo sapiens GN=CYLD PE=2 SV=1	956	107246	J3KRR7;Q9NQC7;Q9NQC7-2;	3	2	3.2		1	2	6.264e-08	1.35e-07	2.15517
F8VYY9	F8VYY9_HUMAN 5'-AMP-activated protein kinase subunit gamma-1 OS=Homo sapiens GN=PRKAG1 PE=2 SV=1	280	38598.4	F8W9D1;P54619;P54619-2;P54619-3;	3	2	10.1		1.98	0.99	1.518e-07	7.418e-08	0.488669
B1AHL2	B1AHL2_HUMAN Fibulin-1 OS=Homo sapiens GN=FBLN1 PE=2 SV=1	721	74582	P23142-4;	3	9	18.3	Carbamidomethyl (C),Carbamidomethyl (C) + Ammonia-loss (N-term C)	2	1	1.638e-07	8.939e-08	0.545726
Q6PI48	SYDM_HUMAN Aspartate--tRNA ligase, mitochondrial OS=Homo sapiens GN=DARS2 PE=1 SV=1	645	73696.2		3	2	4.3		1	2	6.64e-08	1.503e-07	2.26355
F8W9B4	F8W9B4_HUMAN Replication factor C subunit 5 OS=Homo sapiens GN=RFC5 PE=2 SV=1	255	36172	P40937;P40937-2;	3	4	20		1.99	1	4.165e-07	1.441e-07	0.345978
Q6PJT7-3	ZC3HE_HUMAN Isoform 3 of Zinc finger CCCH domain-containing protein 14 OS=Homo sapiens GN=ZC3H14	579	65545.8		3	40	84.6	Acetyl (Protein N-term),Carbamidomethyl (C),Carbamidomethyl (C) + Ammonia-loss (N-term C),Gln->pyro-Glu (N-term Q),Oxidation (M)	1.97	0.98	1.832e-07	8.513e-08	0.464683
G3V256	G3V256_HUMAN Zinc finger CCCH domain-containing protein 14 OS=Homo sapiens GN=ZC3H14 PE=2 SV=1	605	68487.3		3	42	84.5	Acetyl (Protein N-term),Carbamidomethyl (C),Carbamidomethyl (C) + Ammonia-loss (N-term C),Gln->pyro-Glu (N-term Q),Oxidation (M)	0.99	1.98	1.778e-08	4.167e-08	2.34364
E9PCB6	E9PCB6_HUMAN Neurolysin, mitochondrial OS=Homo sapiens GN=NLN PE=2 SV=1	600	80797.8	Q9BYT8;	3	3	6.8		2	1	2.468e-07	1.377e-07	0.557942
P53350	PLK1_HUMAN Serine/threonine-protein kinase PLK1 OS=Homo sapiens GN=PLK1 PE=1 SV=1	603	68391.7		3	3	6.3		2	1	1.355e-07	4.093e-08	0.302066
Q9UJV3	TRIM1_HUMAN Probable E3 ubiquitin-protein ligase MID2 OS=Homo sapiens GN=MID2 PE=1 SV=3	735	80011.7	Q9UJV3-2;	3	3	5.4	Carbamidomethyl (C)	2	1	8.467e-08	1.936e-08	0.228652
Q9UL15	BAG5_HUMAN BAG family molecular chaperone regulator 5 OS=Homo sapiens GN=BAG5 PE=1 SV=1	447	56136.1	Q9UL15-2;	3	3	12.1		1	2	1.168e-07	1.939e-07	1.6601
P55210-2	CASP7_HUMAN Isoform Beta of Caspase-7 OS=Homo sapiens GN=CASP7	253	28083.7		3	2	7.5		2	1	1.832e-06	9.589e-08	0.0523417
Q7Z4Q2	HEAT3_HUMAN HEAT repeat-containing protein 3 OS=Homo sapiens GN=HEATR3 PE=1 SV=2	680	74733.1		3	2	3.5	Oxidation (M)	2	1	5.004e-08	3.332e-08	0.665867
Q562R1	ACTBL_HUMAN Beta-actin-like protein 2 OS=Homo sapiens GN=ACTBL2 PE=1 SV=2	376	42084		3	7	19.7	Carbamidomethyl (C),Carbamidomethyl (C) + Ammonia-loss (N-term C),Oxidation (M)	1	2	8.048e-07	1.186e-06	1.47366
Q8N1G2	CMTR1_HUMAN Cap-specific mRNA (nucleoside-2'-O-)-methyltransferase 1 OS=Homo sapiens GN=CMTR1 PE=1 SV=1	835	95494.1		3	3	4.6	Carbamidomethyl (C)	2	1	7.647e-08	4.603e-08	0.601935
Q8N4T8	CBR4_HUMAN Carbonyl reductase family member 4 OS=Homo sapiens GN=CBR4 PE=1 SV=3	237	25339.4		3	2	11.4		0.99	1.99	1.98e-07	5.241e-07	2.64697
Q7Z739	YTHD3_HUMAN YTH domain family protein 3 OS=Homo sapiens GN=YTHDF3 PE=1 SV=1	585	63819.9	R4GN55;	3	4	7.9		1.51	0.51	7.087e-08	4.403e-08	0.621278
Q9Y5M8	SRPRB_HUMAN Signal recognition particle receptor subunit beta OS=Homo sapiens GN=SRPRB PE=1 SV=3	271	29755.8		3	2	12.9		2	1	4.554e-07	6.625e-08	0.145477
F8VVM2	F8VVM2_HUMAN Phosphate carrier protein, mitochondrial OS=Homo sapiens GN=SLC25A3 PE=2 SV=1	324	40040.7	Q00325;Q00325-2;	3	2	6.2		2	1	2.31e-07	1.706e-07	0.738528
P06888	LV109_HUMAN Ig lambda chain V-I region EPS OS=Homo sapiens PE=1 SV=1	109	11424.7		3	2	20.2	Carbamidomethyl (C)	1	2	4.02e-07	1.321e-06	3.28607
Q0VDF9	HSP7E_HUMAN Heat shock 70 kDa protein 14 OS=Homo sapiens GN=HSPA14 PE=1 SV=1	509	54904.1		3	2	8.4		2	1	1.511e-07	7.277e-08	0.481602
Q14166	TTL12_HUMAN Tubulin--tyrosine ligase-like protein 12 OS=Homo sapiens GN=TTLL12 PE=1 SV=2	644	74536.1		3	2	5.6		2	1	7.4e-08	2.547e-08	0.344189
Q9BXK1	KLF16_HUMAN Krueppel-like factor 16 OS=Homo sapiens GN=KLF16 PE=1 SV=1	252	25486.7		3	2	26.2		1	2	2.506e-08	1.072e-07	4.27773
P00390	GSHR_HUMAN Glutathione reductase, mitochondrial OS=Homo sapiens GN=GSR PE=1 SV=2	522	53137.5	P00390-2;P00390-3;	3	3	16.1		1	2	5.027e-08	7.237e-08	1.43963
P35244	RFA3_HUMAN Replication protein A 14 kDa subunit OS=Homo sapiens GN=RPA3 PE=1 SV=1	121	13595.9		3	2	29.8	Carbamidomethyl (C)	2	1	6.984e-07	2.759e-07	0.395046
Q07666	KHDR1_HUMAN KH domain-containing, RNA-binding, signal transduction-associated protein 1 OS=Homo sapiens GN=KHDRBS1 PE=1 SV=1	443	44107.9	Q07666-3;	3	2	13.4		2	1	1.839e-07	9.016e-08	0.490266
Q96AB3	ISOC2_HUMAN Isochorismatase domain-containing protein 2, mitochondrial OS=Homo sapiens GN=ISOC2 PE=1 SV=1	205	14791.9	Q96AB3-2;Q96AB3-3;	3	2	28.1		2	1	3.746e-07	2.638e-07	0.704218
Q9NQH7	XPP3_HUMAN Probable Xaa-Pro aminopeptidase 3 OS=Homo sapiens GN=XPNPEP3 PE=1 SV=1	507	54780.6	Q9NQH7-2;Q9NQH7-4;	3	3	5.4		2	1	1.086e-07	7.904e-08	0.727808
Q08945	SSRP1_HUMAN FACT complex subunit SSRP1 OS=Homo sapiens GN=SSRP1 PE=1 SV=1	709	81222.5		3	2	3.5	Acetyl (Protein N-term)	1	2	4.076e-08	8.695e-08	2.13322
Q14204	DYHC1_HUMAN Cytoplasmic dynein 1 heavy chain 1 OS=Homo sapiens GN=DYNC1H1 PE=1 SV=5	4646	533459		3	3	2.3	Carbamidomethyl (C),Oxidation (M)	1	2	4.474e-09	4.981e-09	1.11332
Q8N999	CL029_HUMAN Uncharacterized protein C12orf29 OS=Homo sapiens GN=C12orf29 PE=1 SV=2	325	34791.6	Q8N999-3;	3	3	8.6		2	1	1.548e-07	1.12e-07	0.723514
Q9UBR2	CATZ_HUMAN Cathepsin Z OS=Homo sapiens GN=CTSZ PE=1 SV=1	303	33936.3		3	2	6.3		1	2	2.887e-07	3.17e-07	1.09803
Q9Y316	MEMO1_HUMAN Protein MEMO1 OS=Homo sapiens GN=MEMO1 PE=1 SV=1	297	34343.9	Q9Y316-2;Q9Y316-3;	3	3	11.7	Carbamidomethyl (C) + Ammonia-loss (N-term C)	2	1	1.889e-07	2.801e-08	0.14828
A1A528	A1A528_HUMAN Centromere/kinetochore protein zw10 homolog OS=Homo sapiens GN=ZW10 PE=2 SV=1	672	88989	O43264;	3	2	3.7	Acetyl (Protein N-term)	2	1	6.911e-08	3.174e-08	0.459268
B4DLQ7	B4DLQ7_HUMAN Actin-related protein 2/3 complex subunit 1A OS=Homo sapiens GN=ARPC1A PE=2 SV=1	345	41650.8	E9PF58;Q92747;	3	4	20.4	Carbamidomethyl (C)	2	1	1.78e-07	1.013e-07	0.569101
B4DXE2	B4DXE2_HUMAN BAG family molecular chaperone regulator 2 OS=Homo sapiens GN=BAG2 PE=2 SV=1	178	23811.2	O95816;	3	2	16.3	Carbamidomethyl (C)	2	1	3.641e-07	3.032e-07	0.832738
B4DXI8	B4DXI8_HUMAN 26S proteasome non-ATPase regulatory subunit 7 OS=Homo sapiens GN=PSMD7 PE=2 SV=1	247	37092.6	P51665;	3	2	14.6		1.99	0.99	5.575e-07	3.052e-07	0.547444
K7EQQ8	K7EQQ8_HUMAN tRNA (guanine(26)-N(2))-dimethyltransferase (Fragment) OS=Homo sapiens GN=TRMT1 PE=2 SV=1	297	69442	K7EQU7;Q9NXH9;Q9NXH9-2;	3	2	17.2	Carbamidomethyl (C)	2	1	1.025e-07	4.662e-08	0.454829
Q8WUR7	CO040_HUMAN UPF0235 protein C15orf40 OS=Homo sapiens GN=C15orf40 PE=1 SV=2	153	16379		3	2	13.7		2	1	6.805e-07	4.334e-07	0.636885
O15357	SHIP2_HUMAN Phosphatidylinositol 3,4,5-trisphosphate 5-phosphatase 2 OS=Homo sapiens GN=INPPL1 PE=1 SV=2	1258	113394	O15357-2;	3	2	3.4		0.99	1.98	1.358e-08	3.568e-08	2.62739
Q5T750	XP32_HUMAN Skin-specific protein 32 OS=Homo sapiens GN=XP32 PE=1 SV=1	250	26291.3		3	2	3.6		1	2	5.48e-07	3.841e-07	0.700912
Q9UKG1	DP13A_HUMAN DCC-interacting protein 13-alpha OS=Homo sapiens GN=APPL1 PE=1 SV=1	709	79811.7		3	2	5.9		2	1	3.019e-08	1.156e-08	0.382908
C9J2C4	C9J2C4_HUMAN DnaJ homolog subfamily B member 6 (Fragment) OS=Homo sapiens GN=DNAJB6 PE=2 SV=1	228	35782.5	C9J2P2;C9JDR7;C9JDX6;E9PH18;F8WCZ4;O75190;O75190-2;O75190-3;	3	2	37.8		2.97		5.67e-07		UC Only
H0YMG7	H0YMG7_HUMAN Retinal dehydrogenase 2 OS=Homo sapiens GN=ALDH1A2 PE=2 SV=1	489	53152	O94788;O94788-2;	3	2	6		1	1	2.38e-08	3.829e-08	1.60882
B4DWL3	B4DWL3_HUMAN Lysosome-associated membrane glycoprotein 1 OS=Homo sapiens GN=LAMP1 PE=2 SV=1	364	44961.9	P11279;	3	2	8.8		1	2	1.722e-07	1.586e-07	0.921022
F6S0T5	F6S0T5_HUMAN Lysine-specific histone demethylase 1A OS=Homo sapiens GN=KDM1A PE=2 SV=1	876	95347.8	O60341;O60341-2;	3	2	7.9		1	2	7.405e-08	6.772e-08	0.914517
Q8WXI9	P66B_HUMAN Transcriptional repressor p66-beta OS=Homo sapiens GN=GATAD2B PE=1 SV=1	593	65382.1		3	2	5.2		2	1	6.188e-08	4.096e-08	0.661926
O43172	PRP4_HUMAN U4/U6 small nuclear ribonucleoprotein Prp4 OS=Homo sapiens GN=PRPF4 PE=1 SV=2	522	58428.4	O43172-2;	3	2	5		2	1	2.003e-07	1.281e-07	0.639541
P03973	SLPI_HUMAN Antileukoproteinase OS=Homo sapiens GN=SLPI PE=1 SV=2	132	14351.9		3	2	15.2	Carbamidomethyl (C)	1	2	5.151e-07	6.398e-07	1.24209
Q14677	EPN4_HUMAN Clathrin interactor 1 OS=Homo sapiens GN=CLINT1 PE=1 SV=1	625	70430	Q14677-2;Q14677-3;	3	2	3.4		2	1	5.263e-08	4.061e-08	0.771613
Q8WXF1	PSPC1_HUMAN Paraspeckle component 1 OS=Homo sapiens GN=PSPC1 PE=1 SV=1	523	45650.3	Q8WXF1-2;	3	3	10.2		2	1	2.846e-07	2.166e-07	0.761068
O43852	CALU_HUMAN Calumenin OS=Homo sapiens GN=CALU PE=1 SV=2	315	17664.6	O43852-2;O43852-3;O43852-4;O43852-5;O43852-9;	3	2	11.4		1.98	0.99	3.501e-07	9.821e-08	0.28052
J3KRR2	J3KRR2_HUMAN Proteasome subunit beta type-3 OS=Homo sapiens GN=PSMB3 PE=2 SV=1	112	22987.5	J3KSM3;J3QKR3;P49720;	3	2	29.9	Oxidation (M)	1	2	5.812e-07	5.291e-07	0.910358
Q13217	DNJC3_HUMAN DnaJ homolog subfamily C member 3 OS=Homo sapiens GN=DNAJC3 PE=1 SV=1	504	57688.3		3	3	8.5		1	2	9.459e-08	1.187e-07	1.25489
B4DFR2	B4DFR2_HUMAN Dynein light chain roadblock-type 1 OS=Homo sapiens GN=DYNLRB1 PE=2 SV=1	121	10932.7	Q8TF09;Q9NP97;	3	2	21.9	Acetyl (Protein N-term)	1.98	0.99	9.374e-07	3.298e-07	0.351824
J3KPL8	J3KPL8_HUMAN Amyloid beta A4 precursor protein-binding family B member 1 OS=Homo sapiens GN=APBB1 PE=2 SV=1	710	49950.9	O00213;O00213-2;O00213-3;O00213-4;	3	2	7.1	Carbamidomethyl (C)	1	2	2.315e-08	2.627e-08	1.13477
B4DDG7	B4DDG7_HUMAN AP-1 complex subunit mu-1 OS=Homo sapiens GN=AP1M1 PE=2 SV=1	351	49934.8	E7ENJ6;K7EJL1;Q9BXS5;Q9BXS5-2;	3	2	6	Acetyl (Protein N-term)	1.98	0.99	2.115e-07	4.799e-08	0.226903
O75818	RPP40_HUMAN Ribonuclease P protein subunit p40 OS=Homo sapiens GN=RPP40 PE=1 SV=3	363	39391.9	O75818-2;	3	3	17.4	Carbamidomethyl (C)	2	1	2.229e-07	1.32e-07	0.592194
G3V4Z4	G3V4Z4_HUMAN Methylmalonate-semialdehyde dehydrogenase [acylating], mitochondrial OS=Homo sapiens GN=ALDH6A1 PE=2 SV=1	252	57946.7	J3KNU8;Q02252;	3	2	11.9		1	2	5.079e-08	1.529e-07	3.01044
Q9Y5L4	TIM13_HUMAN Mitochondrial import inner membrane translocase subunit Tim13 OS=Homo sapiens GN=TIMM13 PE=1 SV=1	95	10511		3	2	31.6	Acetyl (Protein N-term),Oxidation (M)	1	2	4.314e-07	6.289e-07	1.45781
Q9BWU0	NADAP_HUMAN Kanadaptin OS=Homo sapiens GN=SLC4A1AP PE=1 SV=1	796	88993.1		3	2	3.3		2	1	5.298e-08	2.661e-08	0.502265
Q9UHD2	TBK1_HUMAN Serine/threonine-protein kinase TBK1 OS=Homo sapiens GN=TBK1 PE=1 SV=1	729	83804.9		3	3	5.5		2	1	9.951e-08	5.976e-08	0.600543
F5H875	F5H875_HUMAN Charged multivesicular body protein 1a OS=Homo sapiens GN=CHMP1A PE=2 SV=2	132	21743.2	F8VVT7;Q9HD42;	3	2	12.9	Oxidation (M)	1.98	0.99	6.03e-07	1.629e-07	0.270149
K4DI92	K4DI92_HUMAN RWD domain containing 4A OS=Homo sapiens GN=RWDD4 PE=2 SV=1	187	21291.6	Q6NW29;	3	2	10.2		1.98	0.99	3.268e-07	1.454e-07	0.44492
Q86UY8	NT5D3_HUMAN 5'-nucleotidase domain-containing protein 3 OS=Homo sapiens GN=NT5DC3 PE=2 SV=1	548	54755.7	Q86UY8-2;	3	3	6.5		2		1.472e-07		UC Only
Q96IJ6	GMPPA_HUMAN Mannose-1-phosphate guanyltransferase alpha OS=Homo sapiens GN=GMPPA PE=1 SV=1	420	52111.3	Q96IJ6-2;	3	3	9.8	Carbamidomethyl (C)	1	2	3.104e-08	3.681e-08	1.18589
Q5TA45-4	INT11_HUMAN Isoform 4 of Integrator complex subunit 11 OS=Homo sapiens GN=CPSF3L	571	64819.1		3	2	4.2	Carbamidomethyl (C)	1.99	0.99	3.952e-08	1.809e-08	0.457743
Q9Y5B6	PAXB1_HUMAN PAX3- and PAX7-binding protein 1 OS=Homo sapiens GN=PAXBP1 PE=1 SV=2	917	93346.9	Q9Y5B6-2;	3	2	1.8		1	2	1.677e-08	5.957e-07	35.5218
Q8WVM8	SCFD1_HUMAN Sec1 family domain-containing protein 1 OS=Homo sapiens GN=SCFD1 PE=1 SV=4	642	72514.1		3	2	4.7		1.98	0.99	4.723e-08	2.528e-08	0.535253
B4DQJ1	B4DQJ1_HUMAN U5 small nuclear ribonucleoprotein 40 kDa protein OS=Homo sapiens GN=SNRNP40 PE=2 SV=1	409	39375.8	Q96DI7;	3	2	7.3	Carbamidomethyl (C)	1	1	9.051e-08	1.353e-07	1.49486
P01023	A2MG_HUMAN Alpha-2-macroglobulin OS=Homo sapiens GN=A2M PE=1 SV=3	1474	140657	P20742;P20742-2;	3	2	1.7		0.99	1.99	5.533e-08	9.973e-08	1.80246
B7Z5J4	B7Z5J4_HUMAN Carboxypeptidase A4 OS=Homo sapiens GN=CPA4 PE=2 SV=1	317	43651.2	Q9UI42;Q9UI42-2;	3	2	6.6	Carbamidomethyl (C)	2	1	4.022e-07	1.771e-07	0.440328
Q9H6S0	YTDC2_HUMAN Probable ATP-dependent RNA helicase YTHDC2 OS=Homo sapiens GN=YTHDC2 PE=1 SV=2	1430	160561		3	2	1.5		1.99		3.185e-08		UC Only
Q969Z0	TBRG4_HUMAN Protein TBRG4 OS=Homo sapiens GN=TBRG4 PE=1 SV=1	631	58549.9	Q969Z0-2;	3	4	15.4	Carbamidomethyl (C)	2.97		2.227e-07		UC Only
P10619	PPGB_HUMAN Lysosomal protective protein OS=Homo sapiens GN=CTSA PE=1 SV=2	480	54557.2		3	2	6.9	Carbamidomethyl (C)	2	1	2.684e-07	1.436e-07	0.535022
Q96I99	SUCB2_HUMAN Succinyl-CoA ligase [GDP-forming] subunit beta, mitochondrial OS=Homo sapiens GN=SUCLG2 PE=1 SV=2	432	46607.5		3	2	10.4	Carbamidomethyl (C)	1	2	5.365e-08	4.244e-08	0.791053
P62140	PP1B_HUMAN Serine/threonine-protein phosphatase PP1-beta catalytic subunit OS=Homo sapiens GN=PPP1CB PE=1 SV=3	327	37252.7		3	11	37.6	Carbamidomethyl (C),Oxidation (M)	1	1.99	1.804e-07	2.915e-07	1.61585
Q96S59	RANB9_HUMAN Ran-binding protein 9 OS=Homo sapiens GN=RANBP9 PE=1 SV=1	729	78014.1		3	3	6.7	Carbamidomethyl (C),Oxidation (M)	1	2	2.458e-08	6.745e-08	2.7441
Q96C90	PP14B_HUMAN Protein phosphatase 1 regulatory subunit 14B OS=Homo sapiens GN=PPP1R14B PE=1 SV=3	147	15937.1		3	2	34.7	Acetyl (Protein N-term)	2	1	4.785e-07	3.053e-07	0.638036
Q99986	VRK1_HUMAN Serine/threonine-protein kinase VRK1 OS=Homo sapiens GN=VRK1 PE=1 SV=1	396	45555.5		3	3	13.1		3		1.135e-07		UC Only
F8VZY9	F8VZY9_HUMAN Keratin, type I cytoskeletal 18 OS=Homo sapiens GN=KRT18 PE=2 SV=1	391	48154.6	P05783;	3	2	4.9		2	1	1.558e-07	8.477e-08	0.544095
Q99456	K1C12_HUMAN Keratin, type I cytoskeletal 12 OS=Homo sapiens GN=KRT12 PE=1 SV=1	494	53622.5		3	4	6.1		2		1.142e-07		UC Only
DECOY1_74907	DECOY Group 1 Number 74907	6885	800433	DECOY1_74913;DECOY2_74908;	3	2	1	Oxidation (M)	1.99	1	3.541e-08	1.648e-08	0.465405
D6RAT4	D6RAT4_HUMAN Cellular nucleic acid-binding protein (Fragment) OS=Homo sapiens GN=CNBP PE=2 SV=1	114	12308		3	4	28.1	Acetyl (Protein N-term),Carbamidomethyl (C),Carbamidomethyl (C) + Ammonia-loss (N-term C)	1	2	5.646e-07	3.328e-06	5.89444
I3L1L3	I3L1L3_HUMAN Myb-binding protein 1A (Fragment) OS=Homo sapiens GN=MYBBP1A PE=4 SV=1	1252	149670	Q9BQG0;Q9BQG0-2;	3	2	3	Oxidation (M)	1	2	5.94e-09	1.081e-08	1.81987
P48147	PPCE_HUMAN Prolyl endopeptidase OS=Homo sapiens GN=PREP PE=1 SV=2	710	80846.1		3	2	4.1	Carbamidomethyl (C)	1	2	3.937e-08	7.173e-08	1.82195
P41250	SYG_HUMAN Glycine--tRNA ligase OS=Homo sapiens GN=GARS PE=1 SV=3	739	83328.7		3	2	3.7	Oxidation (M)		2		1.2e-07	UN Only
Q9BW92	SYTM_HUMAN Threonine--tRNA ligase, mitochondrial OS=Homo sapiens GN=TARS2 PE=1 SV=1	718	81183.5		3	3	5.7	Carbamidomethyl (C)	2.99		1.067e-07		UC Only
Q9NQT5	EXOS3_HUMAN Exosome complex component RRP40 OS=Homo sapiens GN=EXOSC3 PE=1 SV=3	275	17273	Q9NQT5-2;	3	3	22	Acetyl (Protein N-term)	2	1	3.919e-07	4.761e-08	0.121485
DECOY1_3157	DECOY Group 1 Number 3157	529	59744.6	DECOY1_3791;DECOY1_55627;	3	2	5.5		1.99	1	2.004e-07	2.046e-07	1.02096
P60903	S10AA_HUMAN Protein S100-A10 OS=Homo sapiens GN=S100A10 PE=1 SV=2	97	11213.5		3	2	27.8			1		9.543e-07	UN Only
P62877	RBX1_HUMAN E3 ubiquitin-protein ligase RBX1 OS=Homo sapiens GN=RBX1 PE=1 SV=1	108	12283.7		3	2	17.6	Acetyl (Protein N-term),Oxidation (M)	2	1	3.599e-07	1.925e-07	0.534871
Q9H0C8	ILKAP_HUMAN Integrin-linked kinase-associated serine/threonine phosphatase 2C OS=Homo sapiens GN=ILKAP PE=1 SV=1	392	42987.8		3	4	8.9		2	1	1.494e-07	6.203e-08	0.415194
Q9NPA8	ENY2_HUMAN Transcription and mRNA export factor ENY2 OS=Homo sapiens GN=ENY2 PE=1 SV=1	101	10995	Q9NPA8-2;	3	2	27.1		1	2	7.329e-07	1.016e-06	1.38627
Q9BQ39	DDX50_HUMAN ATP-dependent RNA helicase DDX50 OS=Homo sapiens GN=DDX50 PE=1 SV=1	737	82730.2		3	4	6.6		2	1	8.312e-08	8.282e-08	0.996391
H3BTA2	H3BTA2_HUMAN Serine/threonine-protein phosphatase (Fragment) OS=Homo sapiens GN=PPP4C PE=2 SV=1	267	35147.5	H3BV22;P60510;	3	4	31	Carbamidomethyl (C)	3		7.917e-07		UC Only
Q9NVJ2	ARL8B_HUMAN ADP-ribosylation factor-like protein 8B OS=Homo sapiens GN=ARL8B PE=1 SV=1	186	21579.2		3	2	21.5		2	1	5.165e-07	1.238e-07	0.23969
Q9NYF8	BCLF1_HUMAN Bcl-2-associated transcription factor 1 OS=Homo sapiens GN=BCLAF1 PE=1 SV=2	920	86102.1	Q9NYF8-2;Q9NYF8-4;	3	2	3.3		1.98	0.99	1.079e-07	3.565e-08	0.330399
P10412	H14_HUMAN Histone H1.4 OS=Homo sapiens GN=HIST1H1E PE=1 SV=2	219	21906		3	9	32.9	Acetyl (Protein N-term)	1	2	8.906e-07	7.365e-07	0.826971
P16402	H13_HUMAN Histone H1.3 OS=Homo sapiens GN=HIST1H1D PE=1 SV=2	221	22390.3		3	10	37.1	Acetyl (Protein N-term)	1	2	2.092e-07	3.899e-07	1.86377
Q9UBF2	COPG2_HUMAN Coatomer subunit gamma-2 OS=Homo sapiens GN=COPG2 PE=1 SV=1	871	97811.7		3	3	4.1		2	1	9.59e-08	4.438e-08	0.462774
Q9BSJ2	GCP2_HUMAN Gamma-tubulin complex component 2 OS=Homo sapiens GN=TUBGCP2 PE=1 SV=2	902	105831	Q9BSJ2-4;	3	4	5.2		2.97		1.129e-07		UC Only
Q9UHD8	SEPT9_HUMAN Septin-9 OS=Homo sapiens GN=SEPT9 PE=1 SV=2	586	63624.9	Q9UHD8-2;Q9UHD8-3;Q9UHD8-5;Q9UHD8-7;	3	2	5.9		0.99	1.98	1.285e-07	1.919e-07	1.49339
Q71U36	TBA1A_HUMAN Tubulin alpha-1A chain OS=Homo sapiens GN=TUBA1A PE=1 SV=1	451	46375.9	Q71U36-2;	3	24	77.9	Carbamidomethyl (C),Gln->pyro-Glu (N-term Q),Glu->pyro-Glu (N-term E),Oxidation (M)	0.98	1.96	1.666e-07	1.199e-07	0.719688
Q9UI12	VATH_HUMAN V-type proton ATPase subunit H OS=Homo sapiens GN=ATP6V1H PE=1 SV=1	483	54242.3	Q9UI12-2;	3	3	7.5		1.98	0.99	1.269e-07	1.141e-07	0.899133
Q14315	FLNC_HUMAN Filamin-C OS=Homo sapiens GN=FLNC PE=1 SV=3	2725	287894	Q14315-2;	3	6	3.8	Carbamidomethyl (C)	2	0.98	2.334e-08	6.435e-09	0.275707
C9JPM4	C9JPM4_HUMAN ADP-ribosylation factor 4 (Fragment) OS=Homo sapiens GN=ARF4 PE=2 SV=1	127	20533.7	P18085;	3	5	59.8	Carbamidomethyl (C),Oxidation (M)	1.98	0.99	9.329e-07	7.845e-07	0.840926
G3V5T9	G3V5T9_HUMAN Cyclin-dependent kinase 2 OS=Homo sapiens GN=CDK2 PE=2 SV=1	346	33980.1	P24941;	3	5	16.8	Carbamidomethyl (C)	2	1	2.149e-07	3.254e-07	1.51419
A6NLM8	A6NLM8_HUMAN Translocon-associated protein subunit delta OS=Homo sapiens GN=SSR4 PE=2 SV=1	148	19022.6	H7C1C6;P51571;	2	2	24.2		1	1	6.806e-07	1.322e-07	0.19424
B3KXD6	B3KXD6_HUMAN Pescadillo homolog OS=Homo sapiens GN=PES1 PE=2 SV=1	449	67575.9	B5MCF9;O00541;O00541-2;	2	2	4		2		1.707e-07		UC Only
B4DIH5	B4DIH5_HUMAN COP9 signalosome complex subunit 2 OS=Homo sapiens GN=COPS2 PE=2 SV=1	379	52497.4	H0YKU5;H0YM03;P61201;P61201-2;	2	2	14.2		1	1	6.192e-08	7.469e-08	1.20623
D7UEQ7	D7UEQ7_HUMAN Adenosylhomocysteinase OS=Homo sapiens GN=AHCYL2 PE=2 SV=1	509	57051.4	F8W7N8;H0Y8B3;O43865;O43865-2;Q96HN2;Q96HN2-2;Q96HN2-3;Q96HN2-4;	2	4	5.2	Carbamidomethyl (C)	1	1	1.147e-07	9.482e-08	0.826678
B4DS13	B4DS13_HUMAN Eukaryotic translation initiation factor 4B OS=Homo sapiens GN=EIF4B PE=2 SV=1	572	69290.4	E7EX17;P23588;	2	2	5.1		2		6.755e-08		UC Only
B4DTD1	B4DTD1_HUMAN RING finger protein 214 OS=Homo sapiens GN=RNF214 PE=2 SV=1	548	77816.8	E9PN76;Q8ND24;	2	2	8		2		1.366e-07		UC Only
B4DWW1	B4DWW1_HUMAN ADP-ribosylation factor-like protein 1 OS=Homo sapiens GN=ARL1 PE=2 SV=1	164	20458.5	B4DZG7;F8VYN9;P40616;	2	2	17		1	1	8.043e-07	5.561e-07	0.691409
B4E318	B4E318_HUMAN BRCA2 and CDKN1A-interacting protein OS=Homo sapiens GN=BCCIP PE=2 SV=1	262	33293.5	Q9P287;Q9P287-2;Q9P287-3;Q9P287-4;	2	2	14.9		2		4.431e-07		UC Only
C9JJ19	C9JJ19_HUMAN 28S ribosomal protein S34, mitochondrial OS=Homo sapiens GN=MRPS34 PE=2 SV=2	225	25688.5	P82930;	2	2	16.1		1	1	6.524e-08	1.792e-07	2.74678
D6RAX7	D6RAX7_HUMAN COP9 signalosome complex subunit 4 OS=Homo sapiens GN=COPS4 PE=2 SV=1	420	40261.8	D6RFN0;Q9BT78;Q9BT78-2;	2	3	11.9		2		1.64e-07		UC Only
A8MXL6	A8MXL6_HUMAN Protein SEC13 homolog OS=Homo sapiens GN=SEC13 PE=2 SV=1	284	34080.5	B4DXJ1;P55735;P55735-2;	2	2	12	Carbamidomethyl (C)		2		2.495e-07	UN Only
B1ALK7	B1ALK7_HUMAN Rho guanine nucleotide exchange factor 7 OS=Homo sapiens GN=ARHGEF7 PE=2 SV=1	705	82735.2	B7Z6G2;Q14155-1;Q14155-5;	2	2	4.2		1	0.67	4.51e-08	4.953e-08	1.09823
B7Z3C7	B7Z3C7_HUMAN Rho guanine nucleotide exchange factor 6 OS=Homo sapiens GN=ARHGEF6 PE=2 SV=1	649	70926	Q15052;Q15052-2;	2	2	3.2			1		6.641e-08	UN Only
O75096	LRP4_HUMAN Low-density lipoprotein receptor-related protein 4 OS=Homo sapiens GN=LRP4 PE=1 SV=4	1905	212467		2	2	1.7		1	1	9.336e-09	1.515e-08	1.62275
O75808	CAN15_HUMAN Calpain-15 OS=Homo sapiens GN=CAPN15 PE=1 SV=1	1086	43446.4	O75808-2;	2	2	9.4	Carbamidomethyl (C)		2		2.26e-08	UN Only
O95274	LYPD3_HUMAN Ly6/PLAUR domain-containing protein 3 OS=Homo sapiens GN=LYPD3 PE=1 SV=2	346	36037.7		2	2	8.4	Carbamidomethyl (C)		2		6.639e-08	UN Only
C9J6D1	C9J6D1_HUMAN Nucleosome assembly protein 1-like 4 (Fragment) OS=Homo sapiens GN=NAP1L4 PE=2 SV=1	178	42905	C9JZI7;E9PJJ2;E9PKT8;E9PNJ7;E9PNW0;E9PS34;F5HFY4;Q99733;	2	2	21.9	Acetyl (Protein N-term)	0.99	0.99	1.548e-07	1.681e-07	1.08592
O95400	CD2B2_HUMAN CD2 antigen cytoplasmic tail-binding protein 2 OS=Homo sapiens GN=CD2BP2 PE=1 SV=1	341	37713.3		2	2	7		1	1	8.043e-08	1.404e-07	1.74562
O95801	TTC4_HUMAN Tetratricopeptide repeat protein 4 OS=Homo sapiens GN=TTC4 PE=1 SV=3	387	45717.3	Q5TA95;	2	2	5.4		1	1	1.575e-07	1.062e-07	0.674286
P10643	CO7_HUMAN Complement component C7 OS=Homo sapiens GN=C7 PE=1 SV=2	843	93709.4		2	2	2	Carbamidomethyl (C)	1	1	6.957e-08	9.399e-08	1.35101
P21399	ACOC_HUMAN Cytoplasmic aconitate hydratase OS=Homo sapiens GN=ACO1 PE=1 SV=3	889	87267.7	Q9HBB2;	2	2	4.6		1	1	3.89e-08	2.862e-08	0.735733
K4DI93	K4DI93_HUMAN Cullin 4B, isoform CRA_e OS=Homo sapiens GN=CUL4B PE=2 SV=1	900	102487	Q13620;Q13620-1;	2	3	4.1			2		2.253e-08	UN Only
F8W031	F8W031_HUMAN Uncharacterized protein (Fragment) OS=Homo sapiens PE=2 SV=1	263	29277.9		2	2	9.5		0.99	0.99	1.105e-07	1.101e-07	0.99638
B4DKG8	B4DKG8_HUMAN Exosome component 10 OS=Homo sapiens GN=EXOSC10 PE=2 SV=1	679	98279.4	Q01780;Q01780-2;	2	2	5.7	Carbamidomethyl (C)	1	1	2.336e-08	2.943e-08	1.25985
P47929	LEG7_HUMAN Galectin-7 OS=Homo sapiens GN=LGALS7 PE=1 SV=2	136	15101.8		2	2	20.6		2		9.385e-07		UC Only
P06899	H2B1J_HUMAN Histone H2B type 1-J OS=Homo sapiens GN=HIST1H2BJ PE=1 SV=3	126	13935.6	P23527;P33778;Q16778;Q8N257;	2	6	41.3	Gln->pyro-Glu (N-term Q),Oxidation (M)		1.98		9.402e-07	UN Only
Q2TAL8	QRIC1_HUMAN Glutamine-rich protein 1 OS=Homo sapiens GN=QRICH1 PE=1 SV=1	776	86598		2	2	5.8		2		4.127e-08		UC Only
O00165	HAX1_HUMAN HCLS1-associated protein X-1 OS=Homo sapiens GN=HAX1 PE=1 SV=2	279	26137.8	O00165-2;O00165-5;	2	2	8.7		0.99	0.99	1.373e-07	1.291e-07	0.940277
Q6P4A8	PLBL1_HUMAN Phospholipase B-like 1 OS=Homo sapiens GN=PLBD1 PE=1 SV=2	553	63376.3		2	2	5.2	Carbamidomethyl (C)	2		6.974e-08		UC Only
Q8IW75	SPA12_HUMAN Serpin A12 OS=Homo sapiens GN=SERPINA12 PE=1 SV=1	414	47253.1		2	2	4.3		2		2.941e-07		UC Only
B7Z5N5	B7Z5N5_HUMAN Mothers against decapentaplegic homolog 2 OS=Homo sapiens GN=SMAD2 PE=2 SV=1	431	49050.4	H3BVD1;O15198;O15198-2;P84022;P84022-2;P84022-3;Q15796;Q15796-2;	2	2	11.3	Carbamidomethyl (C)	0.99	0.99	1.953e-07	7.144e-08	0.365796
B7Z8M7	B7Z8M7_HUMAN Ras-related protein Rab-1A OS=Homo sapiens GN=RAB1A PE=2 SV=1	173	22211.3	E7END7;E9PLD0;P62820;P62820-2;Q92928;Q9H0U4;	2	2	19.1		1	1	9.17e-08	1.542e-07	1.68157
B9A018	B9A018_HUMAN U4/U6.U5 tri-snRNP-associated protein 2 OS=Homo sapiens GN=USP39 PE=2 SV=1	536	65501.8	Q53GS9;	2	2	4.9		1.98		1.307e-07		UC Only
C9JL73	C9JL73_HUMAN V-type proton ATPase subunit B, kidney isoform OS=Homo sapiens GN=ATP6V1B1 PE=2 SV=1	496	56609	P15313;P21281;	2	2	7.1	Carbamidomethyl (C)	2		1.26e-07		UC Only
Q12906-7	ILF3_HUMAN Isoform 7 of Interleukin enhancer-binding factor 3 OS=Homo sapiens GN=ILF3	898	96000.5		2	19	33.7	Carbamidomethyl (C),Oxidation (M)	0.99	0.99	3.139e-08	4.711e-08	1.5008
O75340	PDCD6_HUMAN Programmed cell death protein 6 OS=Homo sapiens GN=PDCD6 PE=1 SV=1	191	21908.8		2	2	10.5		1	1	7.604e-07	1.897e-07	0.249474
O95239	KIF4A_HUMAN Chromosome-associated kinesin KIF4A OS=Homo sapiens GN=KIF4A PE=1 SV=3	1232	140154		2	2	2.8	Carbamidomethyl (C)		2		5.418e-08	UN Only
O95336	6PGL_HUMAN 6-phosphogluconolactonase OS=Homo sapiens GN=PGLS PE=1 SV=2	258	27601.6		2	3	19			2		3.518e-07	UN Only
Q9Y4R8	TELO2_HUMAN Telomere length regulation protein TEL2 homolog OS=Homo sapiens GN=TELO2 PE=1 SV=2	837	91923.3		2	2	0.8		1	1	4.589e-08	3.576e-08	0.779255
P01623	KV305_HUMAN Ig kappa chain V-III region WOL OS=Homo sapiens PE=1 SV=1	109	14100.2	P18135;	2	2	24.8		0.99	0.99	3.135e-07	3.073e-07	0.980223
A6NFQ9	A6NFQ9_HUMAN Septin-8 OS=Homo sapiens GN=SEPT8 PE=2 SV=1	440	43600.2	A6NMH6;C9JV02;F6W7K9;F8W8I8;Q92599;Q92599-2;Q92599-3;	2	2	19.2		0.99	0.99	1.017e-07	8.326e-08	0.818682
Q6KB66	K2C80_HUMAN Keratin, type II cytoskeletal 80 OS=Homo sapiens GN=KRT80 PE=1 SV=2	452	54286.4	Q6KB66-2;Q6KB66-3;	2	3	7.6		2		1.713e-07		UC Only
P05787	K2C8_HUMAN Keratin, type II cytoskeletal 8 OS=Homo sapiens GN=KRT8 PE=1 SV=7	483	56717.5	P05787-2;	2	10	14.3		1.97		1.046e-07		UC Only
P07196	NFL_HUMAN Neurofilament light polypeptide OS=Homo sapiens GN=NEFL PE=1 SV=3	543	61641.3		2	2	4.8		1	1	1.924e-08	1.953e-08	1.01507
Q5XKE5	K2C79_HUMAN Keratin, type II cytoskeletal 79 OS=Homo sapiens GN=KRT79 PE=1 SV=2	535	57944.3		2	11	15.9	Carbamidomethyl (C),Oxidation (M)	2		2.789e-08		UC Only
Q15366-3	PCBP2_HUMAN Isoform 3 of Poly(rC)-binding protein 2 OS=Homo sapiens GN=PCBP2	362	38305.5		2	15	71	Carbamidomethyl (C),Oxidation (M)	0.98	0.98	7.439e-07	5.548e-07	0.745799
P12236	ADT3_HUMAN ADP/ATP translocase 3 OS=Homo sapiens GN=SLC25A6 PE=1 SV=4	298	32917.2		2	5	13.4	Oxidation (M)	1	1	1.526e-07	1.679e-07	1.10026
F5GYJ8	F5GYJ8_HUMAN Ubiquitin thioesterase OTUB1 OS=Homo sapiens GN=OTUB1 PE=2 SV=1	286	31336.5	F5GYN4;F5H6Q1;J3KR44;Q96FW1;	2	2	9.1		2		2.38e-07		UC Only
B4DT23	B4DT23_HUMAN Protein FAM98A OS=Homo sapiens GN=FAM98A PE=2 SV=1	323	55382.3	Q8NCA5;Q8NCA5-2;	2	2	9.6	Oxidation (M)	0.99	0.99	1.227e-07	1.081e-07	0.881011
P30085	KCY_HUMAN UMP-CMP kinase OS=Homo sapiens GN=CMPK1 PE=1 SV=3	196	19002.8	Q5T0D2;	2	2	11.8		1	1	4.809e-08	4.589e-08	0.954252
F8W8R3	F8W8R3_HUMAN DNA polymerase delta subunit 2 OS=Homo sapiens GN=POLD2 PE=2 SV=1	455	51383.1	P49005;	2	2	6.2		0.99	0.99	6.99e-08	6.148e-08	0.879542
P55795	HNRH2_HUMAN Heterogeneous nuclear ribonucleoprotein H2 OS=Homo sapiens GN=HNRNPH2 PE=1 SV=1	449	49358.4		2	7	21.4	Carbamidomethyl (C),Oxidation (M)	2		1.48e-07		UC Only
G3V2F7	G3V2F7_HUMAN HCG2044781 OS=Homo sapiens GN=TMEM189 PE=2 SV=1	370	19330.8	Q13404;Q13404-1;Q13404-2;Q13404-7;	2	6	39.5	Oxidation (M)	0.99	0.99	3.766e-07	2.931e-07	0.778279
Q15819	UB2V2_HUMAN Ubiquitin-conjugating enzyme E2 variant 2 OS=Homo sapiens GN=UBE2V2 PE=1 SV=4	145	16388.3		2	6	40	Oxidation (M)	0.99	0.99	1.898e-07	4.778e-07	2.51739
G3V4X8	G3V4X8_HUMAN SNW domain-containing protein 1 OS=Homo sapiens GN=SNW1 PE=2 SV=1	374	61600.6	Q13573;	2	2	8.6		2		1.382e-07		UC Only
Q9UN86	G3BP2_HUMAN Ras GTPase-activating protein-binding protein 2 OS=Homo sapiens GN=G3BP2 PE=1 SV=2	482	50912.2	Q9UN86-2;	2	3	12.7	Oxidation (M)	2		9.387e-08		UC Only
P54652	HSP72_HUMAN Heat shock-related 70 kDa protein 2 OS=Homo sapiens GN=HSPA2 PE=1 SV=1	639	70158		2	15	20.5	Oxidation (M)	1	1	3.792e-08	1.198e-07	3.15928
Q7Z4H8	KDEL2_HUMAN KDEL motif-containing protein 2 OS=Homo sapiens GN=KDELC2 PE=1 SV=2	507	58679.3		2	2	7.1	Carbamidomethyl (C)	2		9.855e-08		UC Only
F8W840	F8W840_HUMAN YTH domain family protein 1 OS=Homo sapiens GN=YTHDF1 PE=2 SV=1	509	60997.9	Q9BYJ9;	2	3	11.6		1.98		2.91e-08		UC Only
M0R165	M0R165_HUMAN Epidermal growth factor receptor substrate 15-like 1 OS=Homo sapiens GN=EPS15L1 PE=2 SV=1	756	66618.1	M0R2S2;Q9UBC2;Q9UBC2-2;Q9UBC2-3;Q9UBC2-4;	2	2	6		1	1	3.711e-08	2e-08	0.538938
B4DWI1	B4DWI1_HUMAN 2-hydroxyacyl-CoA lyase 1 OS=Homo sapiens GN=HACL1 PE=2 SV=1	551	63849.4	B4DXI5;E9PEN4;Q9UJ83;	2	2	3.4			1.98		1.473e-07	UN Only
Q13501	SQSTM_HUMAN Sequestosome-1 OS=Homo sapiens GN=SQSTM1 PE=1 SV=1	440	38694.5	Q13501-2;	2	2	8.1		1	1	2.28e-08	4.782e-08	2.09737
Q9P016	THYN1_HUMAN Thymocyte nuclear protein 1 OS=Homo sapiens GN=THYN1 PE=1 SV=1	225	25735		2	2	6.2		2		3.242e-07		UC Only
O95363	SYFM_HUMAN Phenylalanine--tRNA ligase, mitochondrial OS=Homo sapiens GN=FARS2 PE=1 SV=1	451	52449.6		2	2	5.1		1	1	1.914e-07	1.884e-08	0.0984326
E7ERK9	E7ERK9_HUMAN Translation initiation factor eIF-2B subunit delta OS=Homo sapiens GN=EIF2B4 PE=2 SV=1	544	57566.3	H7C2L8;Q9UI10;Q9UI10-2;Q9UI10-3;	2	2	16			2		7.175e-08	UN Only
Q01968	OCRL_HUMAN Inositol polyphosphate 5-phosphatase OCRL-1 OS=Homo sapiens GN=OCRL PE=1 SV=3	901	103413	Q01968-2;	2	2	2.7		1	1	4.317e-08	1.969e-08	0.456104
Q13177	PAK2_HUMAN Serine/threonine-protein kinase PAK 2 OS=Homo sapiens GN=PAK2 PE=1 SV=3	524	58150		2	2	9	Acetyl (Protein N-term)		2		9.869e-08	UN Only
A1X283	SPD2B_HUMAN SH3 and PX domain-containing protein 2B OS=Homo sapiens GN=SH3PXD2B PE=1 SV=3	911	49265.3	G3V144;	2	2	4		2		6.353e-08		UC Only
A6NNE7	A6NNE7_HUMAN Peptidyl-prolyl cis-trans isomerase OS=Homo sapiens GN=PPIH PE=2 SV=1	134	19231.6	H0YEL5;O43447;	2	3	32.3	Carbamidomethyl (C)	1	0.99	1.354e-07	5.134e-07	3.79173
F2Z2Y8	F2Z2Y8_HUMAN Toll-interacting protein OS=Homo sapiens GN=TOLLIP PE=2 SV=1	213	30334.2	Q9H0E2;	2	2	12.7		1.98		2.603e-07		UC Only
Q9NY12	GAR1_HUMAN H/ACA ribonucleoprotein complex subunit 1 OS=Homo sapiens GN=GAR1 PE=1 SV=1	217	20875.4	Q9NY12-2;	2	2	8		2		3.094e-07		UC Only
Q9Y2X3	NOP58_HUMAN Nucleolar protein 58 OS=Homo sapiens GN=NOP58 PE=1 SV=1	529	59684.6		2	2	5.7	Oxidation (M)		2		8.705e-08	UN Only
K7EKS1	K7EKS1_HUMAN DNA-directed RNA polymerase II subunit RPB9 OS=Homo sapiens GN=POLR2I PE=2 SV=1	88	14549.6	P36954;	2	2	43.2	Acetyl (Protein N-term),Oxidation (M)	1	1	3.809e-07	1.329e-07	0.34891
P48729	KC1A_HUMAN Casein kinase I isoform alpha OS=Homo sapiens GN=CSNK1A1 PE=1 SV=2	337	37633.2	P48729-2;Q71TU5;	2	2	6.5		1.98		2.11e-07		UC Only
E9PGT3	E9PGT3_HUMAN Ribosomal protein S6 kinase OS=Homo sapiens GN=RPS6KA1 PE=2 SV=1	724	72831.7	E9PRI4;Q15418;Q15418-2;Q15418-3;	2	2	5.6	Carbamidomethyl (C)	2		1.025e-07		UC Only
P56556	NDUA6_HUMAN NADH dehydrogenase [ubiquinone] 1 alpha subcomplex subunit 6 OS=Homo sapiens GN=NDUFA6 PE=1 SV=3	154	8522.47	R4GN43;	2	2	25.4		1	1	1.859e-07	8.79e-07	4.72835
G3V180	G3V180_HUMAN Dipeptidyl peptidase 3 OS=Homo sapiens GN=DPP3 PE=2 SV=1	757	79456.3	G3V1D3;Q9NY33;Q9NY33-4;	2	2	5.4		0.99	0.99	2.534e-08	1.182e-08	0.466456
Q13049	TRI32_HUMAN E3 ubiquitin-protein ligase TRIM32 OS=Homo sapiens GN=TRIM32 PE=1 SV=2	653	72122.5		2	2	3.5			2		3.151e-08	UN Only
Q9NXW9	ALKB4_HUMAN Alpha-ketoglutarate-dependent dioxygenase alkB homolog 4 OS=Homo sapiens GN=ALKBH4 PE=1 SV=1	302	33906.2		2	2	7.3	Acetyl (Protein N-term)	2		4.468e-07		UC Only
Q9UHI6	DDX20_HUMAN Probable ATP-dependent RNA helicase DDX20 OS=Homo sapiens GN=DDX20 PE=1 SV=2	824	92416.6		2	2	2.9	Carbamidomethyl (C) + Ammonia-loss (N-term C)	1	1	1.95e-08	9.102e-09	0.466769
E9PHM2	E9PHM2_HUMAN Probable leucine--tRNA ligase, mitochondrial OS=Homo sapiens GN=LARS2 PE=2 SV=1	860	102181	Q15031;	2	3	3.4			2		1.004e-07	UN Only
E7EVX8	E7EVX8_HUMAN U4/U6 small nuclear ribonucleoprotein Prp31 OS=Homo sapiens GN=PRPF31 PE=2 SV=1	493	55565.5	Q8WWY3;	2	2	8.3	Oxidation (M)	1	0.99	5.208e-08	1.785e-08	0.342742
F5H826	F5H826_HUMAN Nodal modulator 3 OS=Homo sapiens GN=NOMO3 PE=2 SV=1	1100	134468	J3KN36;P69849;Q15155;Q4G177;Q5JPE7;Q5JPE7-2;	2	2	2.7		2		4.597e-08		UC Only
P61457	PHS_HUMAN Pterin-4-alpha-carbinolamine dehydratase OS=Homo sapiens GN=PCBD1 PE=1 SV=2	104	12010		2	2	26		1	1	1.094e-06	1.005e-06	0.918647
C9JP00	C9JP00_HUMAN Muscleblind-like protein 1 OS=Homo sapiens GN=MBNL1 PE=2 SV=1	348	41898.1	Q86VM6;Q9NR56;	2	2	14	Oxidation (M)		2		1.423e-07	UN Only
O75794	CD123_HUMAN Cell division cycle protein 123 homolog OS=Homo sapiens GN=CDC123 PE=1 SV=1	336	39200.2		2	2	6.5		1	1	9.614e-08	1.412e-07	1.46869
I3L4S6	I3L4S6_HUMAN WD repeat domain phosphoinositide-interacting protein 3 (Fragment) OS=Homo sapiens GN=WDR45B PE=4 SV=1	201	38187.1	Q5MNZ6;	2	2	9		0.99	1	1.352e-07	6.59e-08	0.487426
O75882	ATRN_HUMAN Attractin OS=Homo sapiens GN=ATRN PE=1 SV=2	1429	133955	O75882-2;O75882-3;	2	2	2.9	Carbamidomethyl (C)	1	1	1.548e-08	3.153e-09	0.203682
P49006	MRP_HUMAN MARCKS-related protein OS=Homo sapiens GN=MARCKSL1 PE=1 SV=2	195	19571.3		2	2	24.1		2		1.021e-07		UC Only
O15160	RPAC1_HUMAN DNA-directed RNA polymerases I and III subunit RPAC1 OS=Homo sapiens GN=POLR1C PE=1 SV=1	346	38712.7	O15160-2;	2	2	6.1		1	1	1.175e-07	1.14e-07	0.970213
B8ZZ87	B8ZZ87_HUMAN Mitotic-spindle organizing protein 2B OS=Homo sapiens GN=MZT2B PE=2 SV=1	218	16251.6	Q6NZ67;	2	2	22.2	Acetyl (Protein N-term)		1.98		2.44e-07	UN Only
Q6PKG0	LARP1_HUMAN La-related protein 1 OS=Homo sapiens GN=LARP1 PE=1 SV=2	1096	123758		2	2	3.5	Acetyl (Protein N-term)	1.99		8.435e-08		UC Only
O15067	PUR4_HUMAN Phosphoribosylformylglycinamidine synthase OS=Homo sapiens GN=PFAS PE=1 SV=4	1338	145039		2	2	2.4		1	1	3.685e-08	1.836e-08	0.498236
P42025	ACTY_HUMAN Beta-centractin OS=Homo sapiens GN=ACTR1B PE=1 SV=1	376	42374.8		2	7	30.1	Carbamidomethyl (C),Oxidation (M)	1	1	1.002e-07	1.054e-07	1.0519
H3BRG4	H3BRG4_HUMAN Cytochrome b-c1 complex subunit 2, mitochondrial OS=Homo sapiens GN=UQCRC2 PE=2 SV=1	412	48539	P22695;	2	3	11.7		1	1	3.388e-08	3.318e-08	0.979339
M0QYE0	M0QYE0_HUMAN Endophilin-A2 (Fragment) OS=Homo sapiens GN=SH3GL1 PE=2 SV=1	129	41572.1	M0R0I3;Q99961;	2	2	28.7	Carbamidomethyl (C),Oxidation (M)	1	1	5.732e-08	5.795e-08	1.01099
Q8WU90	ZC3HF_HUMAN Zinc finger CCCH domain-containing protein 15 OS=Homo sapiens GN=ZC3H15 PE=1 SV=1	426	48698.7		2	2	6.6	Carbamidomethyl (C)	1	1	1.962e-07	1.697e-07	0.864934
P00568	KAD1_HUMAN Adenylate kinase isoenzyme 1 OS=Homo sapiens GN=AK1 PE=1 SV=3	194	23450.1	Q5T9B7;	2	2	10.8		1	1	5.338e-07	6.523e-07	1.22199
P13674	P4HA1_HUMAN Prolyl 4-hydroxylase subunit alpha-1 OS=Homo sapiens GN=P4HA1 PE=1 SV=2	534	59065.1	P13674-2;P13674-3;	2	2	4.5	Carbamidomethyl (C)	1	1	2.801e-08	2.839e-08	1.01357
P40938	RFC3_HUMAN Replication factor C subunit 3 OS=Homo sapiens GN=RFC3 PE=1 SV=2	356	34824	P40938-2;	2	2	8.5		1	1	8.618e-08	7.304e-08	0.847528
P45974	UBP5_HUMAN Ubiquitin carboxyl-terminal hydrolase 5 OS=Homo sapiens GN=USP5 PE=1 SV=2	858	93482.5	P45974-2;	2	2	3.2		1	1	2.281e-08	1.27e-08	0.556773
P61981	1433G_HUMAN 14-3-3 protein gamma OS=Homo sapiens GN=YWHAG PE=1 SV=2	247	28357		2	6	21.9	Oxidation (M)	1	1	2.503e-07	2.075e-07	0.829005
Q9BSH4	TACO1_HUMAN Translational activator of cytochrome c oxidase 1 OS=Homo sapiens GN=TACO1 PE=1 SV=1	297	32528.7		2	2	13.5	Carbamidomethyl (C)	1	1	1.775e-07	4.216e-07	2.37521
J3KT86	J3KT86_HUMAN Aurora kinase B (Fragment) OS=Homo sapiens GN=AURKB PE=4 SV=1	242	34828.2	J9JID1;Q96GD4;Q96GD4-2;Q96GD4-4;	2	2	12.8	Carbamidomethyl (C),Oxidation (M)	1	1	2.551e-07	2.553e-07	1.00078
P07711	CATL1_HUMAN Cathepsin L1 OS=Homo sapiens GN=CTSL PE=1 SV=2	333	37629.7		2	2	7.8	Carbamidomethyl (C)	1	1	9.065e-08	9.58e-08	1.05681
Q9NUQ3	TXLNG_HUMAN Gamma-taxilin OS=Homo sapiens GN=TXLNG PE=1 SV=2	528	60692.1		2	2	6.1	Carbamidomethyl (C)	2		1.069e-07		UC Only
P21580	TNAP3_HUMAN Tumor necrosis factor alpha-induced protein 3 OS=Homo sapiens GN=TNFAIP3 PE=1 SV=1	790	11766.2	Q5VXQ8;Q5VXQ9;	2	2	16.3	Carbamidomethyl (C)	1	1	3.569e-08	2.476e-08	0.693752
P68371	TBB4B_HUMAN Tubulin beta-4B chain OS=Homo sapiens GN=TUBB4B PE=1 SV=1	445	49925.1		2	31	78.7	Carbamidomethyl (C),Oxidation (M)	1	1	6.682e-07	5.971e-07	0.893595
F5H3K3	F5H3K3_HUMAN Spermatogenesis-associated protein 2 OS=Homo sapiens GN=SPATA2 PE=2 SV=1	383	58534.3	Q9UM82;	2	2	8.1	Carbamidomethyl (C)		2		1.86e-07	UN Only
P20042	IF2B_HUMAN Eukaryotic translation initiation factor 2 subunit 2 OS=Homo sapiens GN=EIF2S2 PE=1 SV=2	333	38454.4		2	2	15	Oxidation (M)	1		1.048e-07		UC Only
P11717	MPRI_HUMAN Cation-independent mannose-6-phosphate receptor OS=Homo sapiens GN=IGF2R PE=1 SV=3	2491	274937		2	2	0.9	Carbamidomethyl (C)	2		2.204e-08		UC Only
Q96HS1	PGAM5_HUMAN Serine/threonine-protein phosphatase PGAM5, mitochondrial OS=Homo sapiens GN=PGAM5 PE=1 SV=2	289	28074.5	Q96HS1-2;	2	2	8.2		1	1	7.13e-08	1.943e-07	2.72511
Q15149	PLEC_HUMAN Plectin OS=Homo sapiens GN=PLEC PE=1 SV=3	4684	515812	Q15149-2;Q15149-3;Q15149-4;Q15149-5;Q15149-6;Q15149-7;Q15149-8;Q15149-9;	2	2	0.4			1.99		1.036e-08	UN Only
Q9BV57	MTND_HUMAN 1,2-dihydroxy-3-keto-5-methylthiopentene dioxygenase OS=Homo sapiens GN=ADI1 PE=1 SV=1	179	21520.7		2	3	19.6			2		3.202e-07	UN Only
Q96PK6	RBM14_HUMAN RNA-binding protein 14 OS=Homo sapiens GN=RBM14 PE=1 SV=2	669	69647		2	2	6	Carbamidomethyl (C)	1.99		8.332e-08		UC Only
P19174	PLCG1_HUMAN 1-phosphatidylinositol 4,5-bisphosphate phosphodiesterase gamma-1 OS=Homo sapiens GN=PLCG1 PE=1 SV=1	1290	148944	P19174-2;	2	2	2.9		2		2.426e-08		UC Only
P13861	KAP2_HUMAN cAMP-dependent protein kinase type II-alpha regulatory subunit OS=Homo sapiens GN=PRKAR2A PE=1 SV=2	404	43147.7	Q9BUB1;	2	2	8.4		0.99	0.99	1.561e-07	2.963e-08	0.189814
Q9H993	CF211_HUMAN UPF0364 protein C6orf211 OS=Homo sapiens GN=C6orf211 PE=1 SV=1	441	51265.9		2	2	7.9		1	1	4.297e-08	1.818e-07	4.23086
P16403	H12_HUMAN Histone H1.2 OS=Homo sapiens GN=HIST1H1C PE=1 SV=2	213	21405.8		2	10	38.5	Acetyl (Protein N-term)	2		7.512e-07		UC Only
P02795	MT2_HUMAN Metallothionein-2 OS=Homo sapiens GN=MT2A PE=1 SV=1	61	6055.21		2	4	67.2	Acetyl (Protein N-term),Carbamidomethyl (C),Carbamidomethyl (C) + Ammonia-loss (N-term C),Oxidation (M)	0.99	0.99	1.019e-07	1.53e-07	1.50147
P22531	SPR2E_HUMAN Small proline-rich protein 2E OS=Homo sapiens GN=SPRR2E PE=2 SV=2	72	7867.6		2	3	61.1	Carbamidomethyl (C),Carbamidomethyl (C) + Ammonia-loss (N-term C)	1	0.5	2.217e-07	1.216e-07	0.548489
Q01085	TIAR_HUMAN Nucleolysin TIAR OS=Homo sapiens GN=TIAL1 PE=1 SV=1	375	27979.4	Q01085-2;Q49AS9;	2	2	9.5		2		1.43e-07		UC Only
A2BF26	A2BF26_HUMAN HLA class I histocompatibility antigen, Cw-14 alpha chain OS=Homo sapiens GN=HLA-C PE=3 SV=1	397	40994.4	P01893;P04439;P05534;P13746;P13746-2;P16188;P30443;P30447;P30455;P30501;P30505;P30508;Q07000;Q29960;Q29960-2;Q29963;Q5SRN5;Q5SRN7;Q9TNN7;	1	2	10.2			0.99		5.283e-08	UN Only
B4DI28	B4DI28_HUMAN Polypyrimidine tract-binding protein 2 OS=Homo sapiens GN=PTBP2 PE=2 SV=1	325	38419.9	B4DSS8;Q9UKA9;Q9UKA9-2;Q9UKA9-3;Q9UKA9-4;Q9UKA9-5;Q9UKA9-6;	1	2	10.5		1		8.338e-08		UC Only
F8VXI9	F8VXI9_HUMAN ARF GTPase-activating protein GIT2 OS=Homo sapiens GN=GIT2 PE=2 SV=1	708	72453.3	F8W7V0;F8W822;F8WAK2;Q14161;Q14161-10;Q14161-11;Q14161-2;Q14161-3;Q14161-4;Q14161-5;Q14161-6;Q14161-7;Q14161-8;Q14161-9;	1	2	8.3	Carbamidomethyl (C)		1		6.07e-09	UN Only
P30740	ILEU_HUMAN Leukocyte elastase inhibitor OS=Homo sapiens GN=SERPINB1 PE=1 SV=1	379	42822.8		1	2	6.3		1		3.159e-08		UC Only
P36507	MP2K2_HUMAN Dual specificity mitogen-activated protein kinase kinase 2 OS=Homo sapiens GN=MAP2K2 PE=1 SV=1	400	44504.1		1	6	16.8	Carbamidomethyl (C),Oxidation (M)	1		1.699e-07		UC Only
P51153	RAB13_HUMAN Ras-related protein Rab-13 OS=Homo sapiens GN=RAB13 PE=1 SV=1	203	22813.8		1	2	12.3			1		2.647e-07	UN Only
P61006	RAB8A_HUMAN Ras-related protein Rab-8A OS=Homo sapiens GN=RAB8A PE=1 SV=1	207	23707.2		1	2	12.1			1		1.136e-07	UN Only
DECOY1_76761	DECOY Group 1 Number 76761	338	108390	DECOY2_76758;	1	2	20.4	Carbamidomethyl (C),Oxidation (M)		1		2.862e-08	UN Only
Q14527	HLTF_HUMAN Helicase-like transcription factor OS=Homo sapiens GN=HLTF PE=1 SV=2	1009	114145		1	2	0.9		1		2.156e-08		UC Only
P01861	IGHG4_HUMAN Ig gamma-4 chain C region OS=Homo sapiens GN=IGHG4 PE=1 SV=1	327	36007.9		1	7	27.5	Carbamidomethyl (C),Oxidation (M)	1		2.674e-07		UC Only
CONT_K2C1_HUMAN	Possible Contaminant K2C1_HUMAN	643	66027.1		1	59	65	Carbamidomethyl (C),Gln->pyro-Glu (N-term Q),Oxidation (M)	1		6.102e-09		UC Only
J3QST3	J3QST3_HUMAN Keratin, type II cytoskeletal 3 OS=Homo sapiens GN=KRT3 PE=2 SV=1	629	64557.7	P12035;	1	15	15.1	Oxidation (M)		1		7.716e-08	UN Only
P0C7P4	UCRIL_HUMAN Putative cytochrome b-c1 complex subunit Rieske-like protein 1 OS=Homo sapiens GN=UQCRFS1P1 PE=5 SV=1	283	29721.4	P47985;	1	2	5.8		1		9.516e-08		UC Only
Q9BS26	ERP44_HUMAN Endoplasmic reticulum resident protein 44 OS=Homo sapiens GN=ERP44 PE=1 SV=1	406	47049.5		1	2	5.7	Carbamidomethyl (C)	1		1.278e-07		UC Only
Q15366-4	PCBP2_HUMAN Isoform 4 of Poly(rC)-binding protein 2 OS=Homo sapiens GN=PCBP2	331	34985		1	15	82.2	Carbamidomethyl (C),Oxidation (M)	0.98		7.292e-08		UC Only
Q6PIW4	FIGL1_HUMAN Fidgetin-like protein 1 OS=Homo sapiens GN=FIGNL1 PE=1 SV=2	674	61809.4	Q6PIW4-2;	1	2	3.7		1		3.209e-08		UC Only
Q13283	G3BP1_HUMAN Ras GTPase-activating protein-binding protein 1 OS=Homo sapiens GN=G3BP1 PE=1 SV=1	466	52258.1		1	2	6.2	Oxidation (M)	1		6.942e-08		UC Only
P34931	HS71L_HUMAN Heat shock 70 kDa protein 1-like OS=Homo sapiens GN=HSPA1L PE=1 SV=2	641	70511.4		1	17	35.3	Oxidation (M)		1		5.424e-08	UN Only
O75155	CAND2_HUMAN Cullin-associated NEDD8-dissociated protein 2 OS=Homo sapiens GN=CAND2 PE=1 SV=3	1236	122910	O75155-2;	1	2	2.5		1		2.819e-08		UC Only
E7EQG2	E7EQG2_HUMAN Eukaryotic initiation factor 4A-II OS=Homo sapiens GN=EIF4A2 PE=2 SV=1	362	46567.9	Q14240;Q14240-2;	1	10	30.4	Carbamidomethyl (C),Oxidation (M)	0.99		3.322e-07		UC Only
Q58FF7	H90B3_HUMAN Putative heat shock protein HSP 90-beta-3 OS=Homo sapiens GN=HSP90AB3P PE=5 SV=1	597	68444.1		1	23	31	Carbamidomethyl (C),Oxidation (M)		1		1.425e-08	UN Only
Q96I24	FUBP3_HUMAN Far upstream element-binding protein 3 OS=Homo sapiens GN=FUBP3 PE=1 SV=2	572	28545.8	Q96I24-2;	1	3	13.8	Carbamidomethyl (C),Oxidation (M)	1		1.85e-08		UC Only
B7Z8J4	B7Z8J4_HUMAN Glycylpeptide N-tetradecanoyltransferase 1 OS=Homo sapiens GN=NMT1 PE=2 SV=1	137	48217.8	K7EN82;P30419;P30419-2;	1	2	27.8	Oxidation (M)	1		2.687e-07		UC Only
O95059	RPP14_HUMAN Ribonuclease P protein subunit p14 OS=Homo sapiens GN=RPP14 PE=1 SV=3	124	13720.2		1	2	20.2		1		2.762e-07		UC Only
Q9UHR4	BI2L1_HUMAN Brain-specific angiogenesis inhibitor 1-associated protein 2-like protein 1 OS=Homo sapiens GN=BAIAP2L1 PE=1 SV=2	511	56991.2		1	2	5.5			1		1.861e-08	UN Only
P10606	COX5B_HUMAN Cytochrome c oxidase subunit 5B, mitochondrial OS=Homo sapiens GN=COX5B PE=1 SV=2	129	13723		1	2	15.5		1		2.363e-07		UC Only
Q9NRF8	PYRG2_HUMAN CTP synthase 2 OS=Homo sapiens GN=CTPS2 PE=1 SV=1	586	65797.9		1	3	5.5			1		1.34e-07	UN Only
B4DKA8	B4DKA8_HUMAN Ubiquitin carboxyl-terminal hydrolase OS=Homo sapiens GN=USP8 PE=2 SV=1	1012	127768	P40818;	1	2	2.7		1		2.672e-08		UC Only
Q06124	PTN11_HUMAN Tyrosine-protein phosphatase non-receptor type 11 OS=Homo sapiens GN=PTPN11 PE=1 SV=2	597	52920.6	Q06124-2;Q06124-3;	1	2	4.1		1		1.135e-07		UC Only
Q13835	PKP1_HUMAN Plakophilin-1 OS=Homo sapiens GN=PKP1 PE=1 SV=2	747	80661.6	Q13835-2;	1	2	5.4	Carbamidomethyl (C)	1		2.839e-08		UC Only
E7EX87	E7EX87_HUMAN Serine--tRNA ligase, mitochondrial OS=Homo sapiens GN=SARS2 PE=2 SV=1	518	58137.8	M0QWZ7;M0QX29;M0R259;M0R2C6;Q9NP81;Q9NP81-2;	1	2	16.6	Carbamidomethyl (C)		1		1.399e-08	UN Only
Q8NB90	SPAT5_HUMAN Spermatogenesis-associated protein 5 OS=Homo sapiens GN=SPATA5 PE=1 SV=3	893	75877.4	Q8NB90-2;Q8NB90-3;	1	2	3.7		1		2.858e-08		UC Only
P31947	1433S_HUMAN 14-3-3 protein sigma OS=Homo sapiens GN=SFN PE=1 SV=1	248	24375	P31947-2;	1	6	21.3	Oxidation (M)	1		1.617e-08		UC Only
B3KS98	B3KS98_HUMAN Eukaryotic translation initiation factor 3 subunit H OS=Homo sapiens GN=EIF3H PE=2 SV=1	366	39995.1	E5RJT0;O15372;	1	2	11.9		1		1.237e-07		UC Only
B4DE19	B4DE19_HUMAN Elongator complex protein 3 OS=Homo sapiens GN=ELP3 PE=2 SV=1	428	60753.3	B4DIG1;B4DKA4;B4DXV1;Q9H9T3;Q9H9T3-2;	1	2	4.8			1		2.831e-08	UN Only
B4E2X3	B4E2X3_HUMAN Methyltransferase-like protein 13 OS=Homo sapiens GN=METTL13 PE=2 SV=1	698	72395.2	Q8N6R0;Q8N6R0-3;Q8N6R0-4;	1	2	3.3		1		3.22e-08		UC Only
F8W8T8	F8W8T8_HUMAN Acetyl-CoA carboxylase 2 OS=Homo sapiens GN=ACACB PE=2 SV=1	2388	270530	O00763;O00763-2;Q13085;Q13085-2;Q13085-3;Q13085-4;	1	2	1.4		1		1.367e-08		UC Only
Q63HK5	TSH3_HUMAN Teashirt homolog 3 OS=Homo sapiens GN=TSHZ3 PE=1 SV=2	1081	118816		1	2	1.9			1		4.753e-07	UN Only
C9J715	C9J715_HUMAN Nischarin OS=Homo sapiens GN=NISCH PE=2 SV=1	583	56975.8	Q9Y2I1;Q9Y2I1-3;Q9Y2I1-4;	1	2	4.5	Carbamidomethyl (C)		1		2.318e-08	UN Only
P04350	TBB4A_HUMAN Tubulin beta-4A chain OS=Homo sapiens GN=TUBB4A PE=1 SV=2	444	49680		1	25	70.7	Carbamidomethyl (C),Oxidation (M)		1		1.539e-07	UN Only
Q3ZCM7	TBB8_HUMAN Tubulin beta-8 chain OS=Homo sapiens GN=TUBB8 PE=1 SV=2	444	49870		1	12	28.6	Carbamidomethyl (C),Oxidation (M)		0.99		5.171e-08	UN Only
A6NFX8	A6NFX8_HUMAN ADP-sugar pyrophosphatase OS=Homo sapiens GN=NUDT5 PE=2 SV=1	232	24366.3	Q9UKK9;	1	2	11	Carbamidomethyl (C)	1		1.731e-07		UC Only
Q9Y5U9	IR3IP_HUMAN Immediate early response 3-interacting protein 1 OS=Homo sapiens GN=IER3IP1 PE=1 SV=1	82	8980.95		1	2	34.1	Oxidation (M)		1		1.305e-07	UN Only
G3V267	G3V267_HUMAN Maleylacetoacetate isomerase OS=Homo sapiens GN=GSTZ1 PE=2 SV=1	189	22649.8	G3V4T6;G3V5T0;	1	2	11.1			1		1.629e-07	UN Only
Q9HAF1	EAF6_HUMAN Chromatin modification-related protein MEAF6 OS=Homo sapiens GN=MEAF6 PE=1 SV=1	191	21749.8	Q9HAF1-2;Q9HAF1-3;Q9HAF1-4;	1	2	18.3			1		3.991e-07	UN Only
G3V220	G3V220_HUMAN Transcription elongation regulator 1 OS=Homo sapiens GN=TCERG1 PE=2 SV=1	1032	121920	O14776;O14776-2;	1	2	1.6			1		2.711e-08	UN Only
H0Y566	H0Y566_HUMAN BTB/POZ domain-containing protein KCTD3 (Fragment) OS=Homo sapiens GN=KCTD3 PE=4 SV=1	213	88948.7	Q9Y597;Q9Y597-2;	1	2	12.2			1		1.247e-07	UN Only
O43353	RIPK2_HUMAN Receptor-interacting serine/threonine-protein kinase 2 OS=Homo sapiens GN=RIPK2 PE=1 SV=2	540	45661	O43353-2;	1	2	5.7	Carbamidomethyl (C)		1		4.046e-08	UN Only
P62913-2	RL11_HUMAN Isoform 2 of 60S ribosomal protein L11 OS=Homo sapiens GN=RPL11	177	20147.6		1	7	40.1	Acetyl (Protein N-term),Carbamidomethyl (C),Oxidation (M)	1		1.476e-07		UC Only
Q9UMR2	DD19B_HUMAN ATP-dependent RNA helicase DDX19B OS=Homo sapiens GN=DDX19B PE=1 SV=1	479	54018.9		1	9	25.5	Acetyl (Protein N-term),Carbamidomethyl (C),Oxidation (M)		0.98		4.788e-08	UN Only
P53675	CLH2_HUMAN Clathrin heavy chain 2 OS=Homo sapiens GN=CLTCL1 PE=1 SV=2	1640	180649	P53675-2;	1	14	11.1	Carbamidomethyl (C),Gln->pyro-Glu (N-term Q),Oxidation (M)		0.99		5.023e-09	UN Only
Q9BYE4	SPR2G_HUMAN Small proline-rich protein 2G OS=Homo sapiens GN=SPRR2G PE=2 SV=1	73	8169.74		1	3	61.6	Carbamidomethyl (C),Carbamidomethyl (C) + Ammonia-loss (N-term C)	1		1.686e-07		UC Only
